# Supplementary material for: N-(2-Chloro­pyrimidin-4-yl)-N,2-di­methyl-2H-indazol-6-amine
Source: Acta Crystallogr Sect E Struct Rep Online. 2010 Oct 30;66(Pt 11):o2955. doi: 10.1107/S1600536810042753 (PMC3009102; doi:10.1107/S1600536810042753)
Supplement: Supplementary file 2 [file e-66-o2955-Isup2.hkl]

# 
# h,k,l, Fc-squared, Fo-squared, sigma(Fo-squared) and status flag 
# 
data_I
_shelx_title ' shelxl in C2/c' 
_shelx_refln_list_code          4 
_shelx_F_calc_maximum      230.21 
_exptl_crystal_F_000      1136.00 
_reflns_d_resolution_high  0.8405 
 
loop_ 
 _symmetry_equiv_pos_as_xyz 
 'x, y, z' 
 '-x, y, -z+1/2' 
 'x+1/2, y+1/2, z' 
 '-x+1/2, y+1/2, -z+1/2' 
 '-x, -y, -z' 
 'x, -y, z-1/2' 
 '-x+1/2, -y+1/2, -z' 
 'x+1/2, -y+1/2, z-1/2' 
 
_cell_length_a    21.4320 
_cell_length_b     9.8363 
_cell_length_c    12.5425 
_cell_angle_alpha  90.000 
_cell_angle_beta   90.251 
_cell_angle_gamma  90.000 
 
_shelx_F_squared_multiplier     1.000 
 
loop_ 
 _refln_index_h 
 _refln_index_k 
 _refln_index_l 
 _refln_F_squared_calc 
 _refln_F_squared_meas 
 _refln_F_squared_sigma 
 _refln_observed_status 
   2   0   0      394.21      335.48     21.88 o 
   4   0   0    19423.54    21406.64    235.07 o 
   6   0   0        0.61        8.15      4.75 o 
   8   0   0      140.66      154.87     15.81 o 
  10   0   0        0.11        4.10      6.52 o 
  12   0   0     1725.12     2058.15     68.66 o 
  14   0   0      697.79      696.93     41.15 o 
  16   0   0     1772.33     2036.37     76.04 o 
  18   0   0        0.50        9.43     15.65 o 
  20   0   0       47.88       75.98     22.65 o 
  22   0   0     4677.69     5168.92    209.32 o 
  24   0   0     2568.98     2282.93    118.18 o 
   1   1   0     2475.17     2138.78     21.41 o 
   3   1   0     3112.93     2696.84     35.31 o 
   5   1   0     3445.05     3034.50     37.01 o 
   7   1   0     5197.75     4621.42     54.48 o 
   9   1   0     2983.28     2727.89     50.98 o 
  11   1   0     5135.72     4554.83     74.38 o 
  13   1   0     6154.39     6146.59    162.62 o 
  15   1   0     2308.22     2355.84     50.38 o 
  17   1   0      891.42      937.32     27.92 o 
  19   1   0     1640.80     1557.10     35.45 o 
  21   1   0     1085.67     1056.85     33.66 o 
  23   1   0      756.54      789.74     30.72 o 
  25   1   0       91.28       95.44     25.47 o 
   0   2   0     2816.84     2593.83     62.98 o 
   2   2   0    15273.26    15307.44    112.15 o 
   4   2   0    12053.25    11019.19     81.37 o 
   6   2   0     1269.71     1303.69     11.12 o 
   8   2   0      199.25      187.23      5.74 o 
  10   2   0     3915.03     4099.80     69.79 o 
  12   2   0     3953.38     4123.43     51.31 o 
  14   2   0      250.85      295.20     10.76 o 
  16   2   0     4615.61     4870.40    124.84 o 
  18   2   0       19.86       28.30     10.20 o 
  20   2   0      212.82      210.61     18.34 o 
  22   2   0      154.94      156.10     36.72 o 
  24   2   0      773.05      821.27     49.26 o 
   1   3   0     3613.06     3124.84     60.50 o 
   3   3   0     9915.69     8915.97     90.56 o 
   5   3   0        0.06        5.71      2.83 o 
   7   3   0     7806.54     7773.85     82.76 o 
   9   3   0     2784.03     2882.30     93.60 o 
  11   3   0      130.26      152.64     12.07 o 
  13   3   0      968.52     1080.71     49.50 o 
  15   3   0      489.33      489.73     16.87 o 
  17   3   0     4165.52     4543.19     79.26 o 
  19   3   0     1175.02     1132.32     36.70 o 
  21   3   0        0.02        6.67      6.62 o 
  23   3   0       44.60       39.21     11.74 o 
   0   4   0     2113.57     2399.89     55.90 o 
   2   4   0     3808.69     3879.75     65.65 o 
   4   4   0       82.16      107.11      6.37 o 
   6   4   0     3913.90     4285.01    113.26 o 
   8   4   0      110.35      135.33      9.69 o 
  10   4   0      129.83      142.91     12.96 o 
  12   4   0      196.61      187.65     15.63 o 
  14   4   0       17.70       12.12      6.33 o 
  16   4   0     2269.06     2317.48     51.15 o 
  18   4   0      126.65      112.42     26.69 o 
  20   4   0       54.64       63.03     18.45 o 
  22   4   0       98.86       61.71     17.61 o 
   1   5   0      121.46      115.02     10.37 o 
   3   5   0      542.11      604.17     18.29 o 
   5   5   0     5865.67     6334.29    143.84 o 
   7   5   0     3773.90     3724.37     64.60 o 
   9   5   0       60.48       41.94     13.02 o 
  11   5   0       63.29       61.97     13.71 o 
  13   5   0     1532.78     1449.16     48.40 o 
  15   5   0      175.66      140.44     34.29 o 
  17   5   0     1588.75     1447.89     74.11 o 
  19   5   0       88.66       84.73     24.16 o 
  21   5   0       86.63       91.74     20.43 o 
  23   5   0      437.56      400.80     31.78 o 
   0   6   0       23.04       16.00     17.63 o 
   2   6   0     1388.86     1513.15     33.72 o 
   4   6   0     2518.39     2768.67     55.62 o 
   6   6   0     3893.17     3779.26     78.82 o 
   8   6   0     2036.99     2085.83     49.67 o 
  10   6   0      572.35      592.40     32.00 o 
  12   6   0     3378.64     3608.14     94.80 o 
  14   6   0     1079.69      996.49     40.34 o 
  16   6   0     1023.85      910.65     55.87 o 
  18   6   0     1647.29     1503.75     68.97 o 
  20   6   0      211.46      237.82     66.42 o 
   1   7   0     1238.44     1348.52     35.62 o 
   3   7   0     2364.84     2389.63     52.10 o 
   5   7   0     1961.43     2001.38     63.22 o 
   7   7   0     1421.33     1252.89     46.36 o 
   9   7   0     1241.01     1201.89     50.39 o 
  11   7   0     3365.58     3219.74     96.97 o 
  13   7   0        8.31       16.61     13.96 o 
  15   7   0     1899.76     2112.41     70.51 o 
  17   7   0      789.01      749.14     39.85 o 
  19   7   0      378.38      368.37     62.12 o 
   0   8   0     7018.37     7296.91    197.26 o 
   2   8   0      913.79      967.21     30.73 o 
   4   8   0     2159.04     2101.26     53.85 o 
   6   8   0       31.42       40.23     13.69 o 
   8   8   0        4.33        2.14     13.51 o 
  10   8   0       27.57       25.18     17.02 o 
  12   8   0      187.62      140.27     37.16 o 
  14   8   0      331.71      288.65     63.40 o 
  16   8   0        1.51        9.71     12.44 o 
  18   8   0      658.62      617.24     31.79 o 
   1   9   0     2103.10     2179.53     53.01 o 
   3   9   0      175.98      175.95     40.63 o 
   5   9   0      127.88      109.78     26.55 o 
   7   9   0      162.87      181.51     22.30 o 
   9   9   0     1720.49     1798.43     57.30 o 
  11   9   0      200.87      184.81     70.46 o 
  13   9   0     1028.10     1115.97     60.42 o 
  15   9   0      519.19      575.19     53.75 o 
   0  10   0     2115.90     2131.80     96.84 o 
   2  10   0      569.82      612.72     30.66 o 
   4  10   0      177.20      189.54     43.00 o 
   6  10   0      220.65      167.80     38.97 o 
   8  10   0      445.40      438.67     32.46 o 
  10  10   0        5.34        3.59     13.36 o 
  12  10   0       91.34      103.50     29.44 o 
   1  11   0      280.15      300.48     30.11 o 
   3  11   0      141.30      135.38     42.54 o 
   5  11   0        1.24       14.15     14.96 o 
   7  11   0        1.90       18.53     16.73 o 
 -25   1   1     2444.57     2602.28     49.88 o 
 -23   1   1      134.71      106.69     21.22 o 
 -21   1   1      306.26      280.63     29.54 o 
 -19   1   1      275.73      264.03     16.45 o 
 -17   1   1      645.51      594.47     20.24 o 
 -15   1   1      544.86      500.94     15.71 o 
 -13   1   1      191.46      262.45     10.93 o 
 -11   1   1     7204.47     7541.36    152.21 o 
  -9   1   1      454.24      642.71     10.68 o 
  -7   1   1     2350.08     2429.82     31.51 o 
  -5   1   1     4026.86     3659.21     42.85 o 
  -1   1   1     1110.93      961.60     14.42 o 
   1   1   1     7475.48     7110.30     48.20 o 
   3   1   1    20536.62    22850.84    311.00 o 
   5   1   1      893.20      824.95      9.81 o 
   7   1   1     4570.35     4119.27     39.39 o 
   9   1   1     1417.01     1473.51     23.85 o 
  11   1   1     3085.41     3101.06     68.87 o 
  13   1   1       21.30       30.17      8.48 o 
  15   1   1     2058.77     2187.63     58.47 o 
  17   1   1      231.42      205.23     14.06 o 
  19   1   1      711.72      746.38     21.90 o 
  21   1   1     1025.58     1055.53     33.06 o 
  23   1   1        0.31       -3.07      8.95 o 
  25   1   1      946.94      951.05     28.58 o 
 -24   2   1      398.63      495.69     37.07 o 
 -22   2   1      522.70      484.23     28.31 o 
 -20   2   1     2127.64     2179.17     58.65 o 
 -18   2   1       50.80       36.82     12.45 o 
 -16   2   1     1222.37     1195.36     39.22 o 
 -14   2   1     1481.31     1542.59     42.05 o 
 -12   2   1      797.32      713.72     22.32 o 
 -10   2   1      184.12      255.97     10.04 o 
  -8   2   1      521.83      631.81     13.17 o 
  -6   2   1       84.12      120.56      4.20 o 
  -4   2   1    11897.63    11280.28    101.47 o 
  -2   2   1     1331.30     1358.03     29.18 o 
   0   2   1      136.42       99.44      3.78 o 
   2   2   1    28988.18    32528.74    224.00 o 
   4   2   1    10812.66    10071.99     83.19 o 
   6   2   1     1041.04     1072.23     20.16 o 
   8   2   1     2572.66     2296.01     48.19 o 
  10   2   1     3507.95     3451.84     53.78 o 
  12   2   1     1157.01     1348.22     29.21 o 
  14   2   1        4.59       13.38      6.29 o 
  16   2   1     1610.63     1801.93     51.20 o 
  18   2   1     9824.98     9017.93    217.28 o 
  20   2   1        4.79       14.05      6.57 o 
  22   2   1      448.43      430.93     19.70 o 
  24   2   1       16.16       20.23     10.91 o 
 -23   3   1       46.91       36.85     12.74 o 
 -21   3   1      123.48       98.80     24.39 o 
 -19   3   1        5.97        4.98      7.41 o 
 -17   3   1      556.64      504.23     22.63 o 
 -15   3   1       33.01       10.20      8.99 o 
 -13   3   1     2498.36     2411.03     50.71 o 
 -11   3   1     4352.01     3911.85    101.84 o 
  -9   3   1    27461.31    29733.78    282.82 o 
  -7   3   1     4032.16     3804.26    108.72 o 
  -5   3   1       97.04      151.35      6.67 o 
  -3   3   1     4806.82     4303.65     53.15 o 
  -1   3   1       40.40       66.35      6.70 o 
   1   3   1      857.74      740.46      8.75 o 
   3   3   1        6.34        3.02      3.30 o 
   5   3   1     1885.69     1863.75     15.55 o 
   7   3   1        9.03        4.41      4.76 o 
   9   3   1     2791.45     2848.33     64.91 o 
  11   3   1     5657.26     5430.58    150.07 o 
  13   3   1     7851.52     7629.92    136.18 o 
  15   3   1      235.55      238.85     13.79 o 
  17   3   1     2264.60     2471.27     52.15 o 
  19   3   1      302.35      322.35     21.67 o 
  21   3   1      199.11      160.34     31.71 o 
  23   3   1       65.03       71.07     19.73 o 
 -22   4   1      718.41      720.40     39.13 o 
 -20   4   1     1075.67     1189.22     52.02 o 
 -18   4   1     2120.77     2254.78     78.41 o 
 -16   4   1     2129.20     2203.94     71.63 o 
 -14   4   1      594.09      554.85     19.80 o 
 -12   4   1       54.24       29.67     11.60 o 
 -10   4   1     3337.22     3571.98     74.59 o 
  -8   4   1     1146.21     1205.62     22.22 o 
  -6   4   1      199.16      237.18     10.07 o 
  -4   4   1     6825.59     6463.58    141.97 o 
  -2   4   1     2301.01     2025.39     26.53 o 
   0   4   1     4525.22     4279.33     61.15 o 
   2   4   1    15326.57    15399.86    111.09 o 
   4   4   1     6414.42     6185.53     83.90 o 
   6   4   1    18180.99    18596.19    160.38 o 
   8   4   1     1109.11     1503.89     29.77 o 
  10   4   1      228.74      201.93     13.70 o 
  12   4   1      282.05      314.68     16.53 o 
  14   4   1      131.13      132.19     13.45 o 
  16   4   1     1074.26     1011.01     27.92 o 
  18   4   1        0.42        8.95      8.77 o 
  20   4   1     1397.70     1402.56     46.88 o 
  22   4   1      126.43      142.33     31.50 o 
 -23   5   1      101.54       81.82     25.18 o 
 -21   5   1       53.48       52.99     26.04 o 
 -19   5   1      119.13      115.25     27.43 o 
 -17   5   1        2.68        8.68      7.74 o 
 -15   5   1      976.30      914.26     45.65 o 
 -13   5   1     5472.68     5550.52    118.39 o 
 -11   5   1       98.63      113.22     12.04 o 
  -9   5   1     3879.54     3896.61     80.03 o 
  -7   5   1     6224.41     6130.04    154.74 o 
  -5   5   1     3522.66     3552.11     44.97 o 
  -3   5   1      564.19      401.24     13.40 o 
  -1   5   1      288.44      268.85     10.18 o 
   1   5   1     2606.62     2929.59     52.26 o 
   3   5   1      443.77      523.26     28.92 o 
   5   5   1      588.22      701.76     23.70 o 
   7   5   1     3555.42     3751.58     76.58 o 
   9   5   1     1734.94     1638.10     48.91 o 
  11   5   1      810.55      929.26     32.17 o 
  13   5   1     2195.44     2251.97     95.14 o 
  15   5   1     2068.12     2192.11     59.47 o 
  17   5   1      181.90      203.84     21.89 o 
  19   5   1      553.33      549.85     27.26 o 
  21   5   1      117.49      134.47     35.64 o 
 -20   6   1      753.86     1026.64     65.41 o 
 -18   6   1       21.84       29.90     16.84 o 
 -16   6   1       29.56       19.40     15.01 o 
 -14   6   1     4811.30     4826.59    112.30 o 
 -12   6   1       20.69       25.63      8.66 o 
 -10   6   1     1122.42     1232.25     44.00 o 
  -8   6   1      158.36      191.49     13.97 o 
  -6   6   1      356.87      372.33     16.49 o 
  -4   6   1      183.99      162.54     35.74 o 
  -2   6   1     1071.91     1113.48     29.00 o 
   0   6   1     3253.91     3375.84     64.32 o 
   2   6   1      262.53      210.55     13.48 o 
   4   6   1     1803.78     1947.84     41.82 o 
   6   6   1      135.09      196.29     16.90 o 
   8   6   1      933.29     1045.77     31.01 o 
  10   6   1      742.84      761.19     35.84 o 
  12   6   1       84.95       89.53     27.15 o 
  14   6   1     1324.16     1200.93     56.82 o 
  16   6   1      470.56      385.61     30.36 o 
  18   6   1      160.95      228.10     57.44 o 
  20   6   1       43.30       35.84     12.54 o 
 -19   7   1       19.34       14.84     13.53 o 
 -17   7   1       67.38       62.47     17.50 o 
 -15   7   1      251.56      194.23     45.12 o 
 -13   7   1      581.98      494.51     42.70 o 
 -11   7   1      715.28      687.91     34.89 o 
  -9   7   1     1419.82     1438.09     46.13 o 
  -7   7   1      520.94      546.95     23.82 o 
  -5   7   1     1329.90     1449.12     47.22 o 
  -3   7   1       81.52      116.02     27.53 o 
  -1   7   1      327.93      282.08     17.42 o 
   1   7   1      149.92      141.03     30.53 o 
   3   7   1     2995.45     2944.91     56.65 o 
   5   7   1      226.93      174.24     15.08 o 
   7   7   1       60.93       62.20     16.00 o 
   9   7   1     1121.17      972.55     40.08 o 
  11   7   1       14.14       16.66     12.58 o 
  13   7   1     1755.42     1465.56     56.30 o 
  15   7   1        0.16        2.57      7.57 o 
  17   7   1      442.53      415.79     38.83 o 
  19   7   1      704.50      674.97     44.41 o 
 -18   8   1       70.52       52.22     18.11 o 
 -16   8   1      166.65      156.49     38.48 o 
 -14   8   1       66.82       51.12     16.80 o 
 -12   8   1     1622.67     1489.26     60.01 o 
 -10   8   1      206.65      146.96     30.99 o 
  -8   8   1       67.47       74.87     19.93 o 
  -6   8   1      705.28      668.15     25.33 o 
  -4   8   1     7518.35     8049.46    132.74 o 
  -2   8   1      318.93      283.46     29.56 o 
   0   8   1       14.53       21.47     13.45 o 
   2   8   1      220.15      219.66     23.79 o 
   4   8   1      286.81      248.92     29.20 o 
   6   8   1      827.25      783.51     32.37 o 
   8   8   1       87.78       72.36     17.51 o 
  10   8   1      610.38      608.55     31.02 o 
  12   8   1       13.34       19.78     13.58 o 
  14   8   1       10.34       12.15     14.47 o 
  16   8   1      937.92      876.40     50.27 o 
  18   8   1       62.39       90.44     29.22 o 
 -15   9   1      368.20      352.18     46.78 o 
 -13   9   1      590.34      635.40     48.59 o 
 -11   9   1      111.85      103.58     28.48 o 
  -9   9   1       77.11       85.23     23.03 o 
  -7   9   1       53.40       55.36     14.40 o 
  -5   9   1       70.98      100.79     23.35 o 
  -3   9   1     3578.46     3772.61     74.96 o 
  -1   9   1     4427.06     4745.40     97.69 o 
   1   9   1        8.57       17.41     13.68 o 
   3   9   1     8762.89     9060.29    163.20 o 
   5   9   1      315.30      312.90     18.88 o 
   7   9   1        1.34        8.43      8.74 o 
   9   9   1     1664.62     1670.06     62.00 o 
  11   9   1       29.78       43.07     15.28 o 
  13   9   1      377.80      341.02     97.54 o 
  15   9   1      626.38      613.91     33.96 o 
 -12  10   1      191.55      203.01     64.20 o 
 -10  10   1       94.31       77.19     24.98 o 
  -8  10   1        1.50        0.48     10.92 o 
  -6  10   1      352.34      358.64     35.43 o 
  -4  10   1     1869.55     1854.20     66.34 o 
  -2  10   1     1277.91     1296.02     51.21 o 
   0  10   1      213.99      246.48     27.81 o 
   2  10   1      372.41      370.09     26.74 o 
   4  10   1       48.16       48.28     15.82 o 
   6  10   1     2031.56     1939.32     65.74 o 
   8  10   1      840.19      806.30     38.74 o 
  10  10   1      200.32      233.14     85.19 o 
  12  10   1        0.64        6.95     15.93 o 
  -7  11   1      880.17      978.29     48.55 o 
  -5  11   1       59.12       41.25     17.58 o 
  -3  11   1        4.55       12.77      8.91 o 
  -1  11   1      299.97      350.34     41.07 o 
   1  11   1      467.89      505.10     41.09 o 
   3  11   1        0.30        0.41     16.51 o 
   5  11   1      263.96      257.10     83.47 o 
   7  11   1      130.62      115.28     45.05 o 
 -24   0   2      894.82      902.76     77.39 o 
 -22   0   2     2842.95     3129.75    130.98 o 
 -20   0   2     3170.37     3088.10    123.18 o 
 -18   0   2     3992.22     4030.18    172.34 o 
 -16   0   2     2438.86     2423.41    201.04 o 
 -14   0   2       74.80       60.68     16.16 o 
 -12   0   2      234.95      290.66     18.61 o 
 -10   0   2     4990.86     5564.80     90.78 o 
  -8   0   2     5038.67     5064.69    129.49 o 
  -6   0   2      312.77      232.67     10.01 o 
  -2   0   2     5813.47     5896.21     97.63 o 
   0   0   2    13510.12    14544.77    123.97 o 
   4   0   2     7789.43     7161.17     59.01 o 
   6   0   2     6662.35     5943.16     66.96 o 
   8   0   2     6761.41     6414.06    233.94 o 
  10   0   2     5318.05     5028.00    149.93 o 
  12   0   2      263.86      352.84     15.57 o 
  14   0   2      979.70     1052.75     37.14 o 
  16   0   2       85.46       95.62     29.67 o 
  18   0   2       45.52       62.66     15.50 o 
  20   0   2      636.06      619.39     34.48 o 
  22   0   2     1919.20     2015.87     84.11 o 
  24   0   2     1550.28     1666.78    116.42 o 
 -25   1   2       70.06       54.57     17.97 o 
 -23   1   2       12.28       30.60     13.59 o 
 -21   1   2       76.88       77.81     22.65 o 
 -19   1   2     2405.40     2321.35     47.77 o 
 -17   1   2     2211.56     2313.47     51.74 o 
 -15   1   2       15.08       17.47      6.91 o 
 -13   1   2     1587.78     1639.74     57.25 o 
 -11   1   2     1976.89     1810.65     40.94 o 
  -9   1   2      392.16      504.36     13.51 o 
  -7   1   2    29209.90    31276.22    352.58 o 
  -5   1   2    52997.12    63151.59   1134.65 o 
  -3   1   2    17288.21    17656.22    202.06 o 
  -1   1   2     6125.53     5725.60     63.45 o 
   1   1   2     3926.31     3439.07     31.67 o 
   3   1   2     2671.74     2237.92     33.55 o 
   5   1   2      558.78      516.79      5.34 o 
   7   1   2        7.76       13.47      3.70 o 
   9   1   2    12822.48    12492.64    141.34 o 
  11   1   2     3765.39     3774.63     59.64 o 
  13   1   2       96.57       78.05      9.89 o 
  15   1   2      507.57      475.09     13.09 o 
  17   1   2      818.72      822.16     25.09 o 
  19   1   2     9247.43     9695.20    170.69 o 
  21   1   2      113.23      116.45     21.10 o 
  23   1   2        1.09        6.02      6.70 o 
  25   1   2        9.35       21.28     10.94 o 
 -24   2   2      104.29      111.73     23.62 o 
 -22   2   2     1069.90      958.21     35.57 o 
 -20   2   2      525.80      578.34     22.46 o 
 -18   2   2        6.20        6.63      7.64 o 
 -16   2   2       10.36       12.37      9.14 o 
 -14   2   2     8175.58     7612.78    286.44 o 
 -12   2   2     4412.06     4336.16     81.59 o 
 -10   2   2       66.35       76.16      8.34 o 
  -8   2   2      455.85      483.99      9.14 o 
  -6   2   2    10253.67     9330.54     78.18 o 
  -4   2   2     5309.93     4682.62     56.84 o 
  -2   2   2    13785.48    13448.52    129.24 o 
   0   2   2        8.22        5.89      3.22 o 
   2   2   2     4748.20     3909.40     51.53 o 
   4   2   2     1940.00     1773.69     28.46 o 
   6   2   2     8295.79     7854.45    116.72 o 
   8   2   2     5986.69     5493.29     98.81 o 
  10   2   2      567.30      501.19     15.60 o 
  12   2   2     7781.21     7530.74    214.81 o 
  14   2   2      113.65      127.55     11.41 o 
  16   2   2     3303.91     3488.34     95.40 o 
  18   2   2     3267.70     3279.65     63.99 o 
  20   2   2        4.01       10.32      6.75 o 
  22   2   2      515.55      425.00     18.49 o 
  24   2   2      146.01      126.81     34.64 o 
 -23   3   2        2.91        2.28     10.09 o 
 -21   3   2      353.94      343.07     25.51 o 
 -19   3   2      432.85      343.92     19.00 o 
 -17   3   2     1763.75     1667.91     46.63 o 
 -15   3   2     1274.43     1246.15     36.89 o 
 -13   3   2        6.89        5.55      7.62 o 
 -11   3   2      178.20      210.70     15.30 o 
  -9   3   2       84.89       64.40      7.30 o 
  -7   3   2     3337.88     3108.14    125.68 o 
  -5   3   2      334.06      345.83      7.02 o 
  -3   3   2     5442.77     4842.33     49.50 o 
  -1   3   2     1004.45     1015.84     10.02 o 
   1   3   2      302.35      328.64      7.81 o 
   3   3   2       46.51       37.09      3.58 o 
   5   3   2     5162.90     4964.63     77.84 o 
   7   3   2      172.31      181.02      6.16 o 
   9   3   2     2028.28     2194.07     26.15 o 
  11   3   2      197.08      210.20      8.15 o 
  13   3   2       21.03       31.99     10.27 o 
  15   3   2       89.12      107.83     22.34 o 
  17   3   2       48.95       73.27     18.66 o 
  19   3   2      289.16      250.20     16.49 o 
  21   3   2     1882.20     1751.26     58.45 o 
  23   3   2      244.24      223.16     27.49 o 
 -22   4   2      107.21       75.28     23.38 o 
 -20   4   2       75.61       57.98     18.66 o 
 -18   4   2        6.29       17.66     11.48 o 
 -16   4   2        3.69       12.77     15.03 o 
 -14   4   2      830.04      792.75     30.41 o 
 -12   4   2      404.05      329.39     14.41 o 
 -10   4   2        2.06        5.76      3.73 o 
  -8   4   2     1024.18     1160.79     18.62 o 
  -6   4   2      411.70      484.14     15.58 o 
  -4   4   2     6210.06     6241.62     74.87 o 
  -2   4   2     1443.91     1441.05     17.57 o 
   0   4   2      315.27      293.93      6.79 o 
   2   4   2       62.40       56.62      5.23 o 
   4   4   2     3893.99     4027.25     83.38 o 
   6   4   2     1902.79     2160.99     49.14 o 
   8   4   2     3030.23     3337.78    110.63 o 
  10   4   2      387.79      447.79     14.62 o 
  12   4   2      633.89      621.04     21.11 o 
  14   4   2      354.93      300.28     13.05 o 
  16   4   2      199.76      194.18     17.01 o 
  18   4   2      103.36      136.20     18.16 o 
  20   4   2       37.02       47.30     13.67 o 
  22   4   2        1.86        7.14      5.58 o 
 -21   5   2      743.42      711.84     44.17 o 
 -19   5   2      162.32      162.47     41.92 o 
 -17   5   2      964.78      926.72     46.15 o 
 -15   5   2      216.94      242.73     58.63 o 
 -13   5   2      316.01      298.55     26.44 o 
 -11   5   2     2014.19     1988.16     64.87 o 
  -9   5   2       85.31       75.39     13.72 o 
  -7   5   2     3795.19     4105.95     88.88 o 
  -5   5   2     1220.92     1415.15     25.29 o 
  -3   5   2     1774.60     2046.84     54.00 o 
  -1   5   2       13.80       36.32      9.51 o 
   1   5   2     5001.31     5043.52     91.25 o 
   3   5   2     8209.91     8143.75    104.00 o 
   5   5   2     3262.42     3673.55     44.24 o 
   7   5   2      992.68     1191.73     31.58 o 
   9   5   2     2847.58     2991.68     95.77 o 
  11   5   2      111.27      147.95     13.86 o 
  13   5   2      260.80      305.71     27.12 o 
  15   5   2     3534.02     3308.93     69.29 o 
  17   5   2      100.69       94.41     21.73 o 
  19   5   2       94.67      110.40     27.91 o 
  21   5   2      364.43      385.33     19.59 o 
 -20   6   2      218.41      235.22     54.72 o 
 -18   6   2      383.04      443.95     40.01 o 
 -16   6   2      785.02      751.73     40.05 o 
 -14   6   2      517.29      440.94     24.60 o 
 -12   6   2     1645.13     1697.43     49.11 o 
 -10   6   2      633.30      629.54     29.01 o 
  -8   6   2       81.14       79.73     16.65 o 
  -6   6   2     3347.96     3593.83     68.97 o 
  -4   6   2      536.62      475.30     15.87 o 
  -2   6   2        4.88        7.72      5.24 o 
   0   6   2     6534.69     6552.75    177.13 o 
   2   6   2     6542.25     6370.22    120.80 o 
   4   6   2      155.00      106.74      9.69 o 
   6   6   2      542.13      481.92     12.72 o 
   8   6   2     2582.19     2937.44     62.20 o 
  10   6   2      101.86      115.75     28.59 o 
  12   6   2     4714.74     4694.48    141.48 o 
  14   6   2      296.63      303.37     53.68 o 
  16   6   2      168.28      167.36     21.56 o 
  18   6   2       30.86       21.48     14.39 o 
  20   6   2       24.06       14.51     12.20 o 
 -19   7   2       35.08       68.62     26.89 o 
 -17   7   2       31.81       35.47     16.94 o 
 -15   7   2      147.63      105.53     23.97 o 
 -13   7   2     1730.58     1860.94     67.26 o 
 -11   7   2     1781.19     1826.93     67.52 o 
  -9   7   2      303.17      299.19     19.50 o 
  -7   7   2     5084.97     5193.34    105.51 o 
  -5   7   2     1103.06     1204.55     40.57 o 
  -3   7   2      359.03      315.61     18.57 o 
  -1   7   2     2444.63     2471.55     55.18 o 
   1   7   2     1324.79     1332.90     32.06 o 
   3   7   2        9.71        7.60      4.81 o 
   5   7   2     2321.69     2248.83     60.50 o 
   7   7   2      530.39      474.17     18.97 o 
   9   7   2      396.38      401.71     22.04 o 
  11   7   2     1313.68     1221.64     42.76 o 
  13   7   2     2655.57     2574.03     86.28 o 
  15   7   2      807.99      953.14     56.16 o 
  17   7   2     3049.79     3164.81    102.67 o 
  19   7   2      822.92      836.67     57.68 o 
 -18   8   2      500.59      521.39     39.86 o 
 -16   8   2     1368.45     1480.64     75.69 o 
 -14   8   2       44.08       52.00     17.09 o 
 -12   8   2      338.65      353.70     33.59 o 
 -10   8   2      184.32      183.59     31.79 o 
  -8   8   2      460.63      363.50     21.42 o 
  -6   8   2     1728.80     1614.45     42.20 o 
  -4   8   2     2126.93     2185.18     54.93 o 
  -2   8   2    12042.13    12551.79    274.70 o 
   0   8   2     3200.46     3296.24     74.46 o 
   2   8   2      207.62      189.66     20.74 o 
   4   8   2     4900.11     4956.64     93.74 o 
   6   8   2     1051.49     1003.72     37.07 o 
   8   8   2       30.84       42.74     16.52 o 
  10   8   2      557.93      618.91     31.08 o 
  12   8   2       10.32        3.99     18.57 o 
  14   8   2       87.76       75.39     21.41 o 
  16   8   2       76.73       72.99     26.22 o 
  18   8   2        0.07        2.30     14.90 o 
 -15   9   2       20.89       26.95     16.95 o 
 -13   9   2      216.64      201.41     50.90 o 
 -11   9   2      263.87      260.41     75.49 o 
  -9   9   2     2548.25     2592.52     81.43 o 
  -7   9   2        8.68       13.10     10.88 o 
  -5   9   2      587.61      671.97     27.97 o 
  -3   9   2      935.82      947.42     34.88 o 
  -1   9   2       37.08       30.83     18.77 o 
   1   9   2       36.30       32.98     12.78 o 
   3   9   2      103.62      112.40     27.38 o 
   5   9   2      495.86      505.72     27.14 o 
   7   9   2      976.87     1056.58     52.96 o 
   9   9   2       67.73       95.84     29.67 o 
  11   9   2     1736.15     1759.70     67.68 o 
  13   9   2      384.67      360.73     51.21 o 
  15   9   2      378.06      303.95     96.33 o 
 -12  10   2      133.38      118.25     29.80 o 
 -10  10   2      229.53      258.26     27.09 o 
  -8  10   2      783.48      743.84     40.41 o 
  -6  10   2      147.51       97.51     29.03 o 
  -4  10   2     3546.35     3851.64    117.21 o 
  -2  10   2      277.46      235.72     49.87 o 
   0  10   2       77.03       59.46     18.54 o 
   2  10   2       26.63       26.70     12.27 o 
   4  10   2       14.89       25.58     14.87 o 
   6  10   2      347.28      381.68     55.26 o 
   8  10   2      585.79      504.73     45.84 o 
  10  10   2      297.93      274.90     88.20 o 
  12  10   2      345.27      306.57     44.23 o 
  -7  11   2       39.96       19.03     12.70 o 
  -5  11   2       17.80       26.25     14.19 o 
  -3  11   2      247.49      227.34     66.05 o 
  -1  11   2      560.67      585.24     52.20 o 
   1  11   2      249.59      249.92     69.09 o 
   3  11   2      595.41      581.96     52.74 o 
   5  11   2       76.24       55.85     21.01 o 
   7  11   2      311.34      250.62     69.69 o 
 -23   1   3      525.93      522.20     31.13 o 
 -21   1   3      122.62      128.37     21.30 o 
 -19   1   3       22.43       30.63      9.87 o 
 -17   1   3       71.62      101.48     24.50 o 
 -15   1   3      689.43      661.87     23.81 o 
 -13   1   3     2188.78     2249.57     68.36 o 
 -11   1   3       35.37       33.48     11.13 o 
  -9   1   3       79.64       69.08     20.28 o 
  -7   1   3     5551.18     5463.03     92.61 o 
  -5   1   3      222.12      192.40      7.40 o 
  -3   1   3    36040.53    40936.05    386.37 o 
   3   1   3    15809.00    16237.20     82.28 o 
   5   1   3      836.06      866.50     11.18 o 
   7   1   3     8203.00     7586.48     64.53 o 
   9   1   3     1137.66     1229.07     13.64 o 
  11   1   3     1452.34     1793.42     22.38 o 
  13   1   3     2178.83     2309.63     43.05 o 
  15   1   3       30.68       26.79      9.38 o 
  17   1   3       99.10      114.78     17.99 o 
  19   1   3      299.15      322.90     19.92 o 
  21   1   3     1288.54     1253.20     42.20 o 
  23   1   3       29.51       18.20      8.37 o 
 -24   2   3        1.54       12.56     13.40 o 
 -22   2   3      271.20      286.07     24.29 o 
 -20   2   3     1580.51     1449.89     51.54 o 
 -18   2   3      814.53      692.87     28.68 o 
 -16   2   3     8610.51     8092.47    165.33 o 
 -14   2   3     3128.38     3141.85     91.50 o 
 -12   2   3      267.76      287.03     10.88 o 
 -10   2   3      125.54      137.18     14.85 o 
  -8   2   3     4663.14     4567.24     90.46 o 
  -6   2   3     2011.71     2416.58     25.87 o 
  -4   2   3     5153.47     4463.97     68.78 o 
  -2   2   3     9543.53     9229.07    107.42 o 
   0   2   3     5478.67     4684.38     75.20 o 
   2   2   3     1547.69     1259.87     27.10 o 
   4   2   3        4.50        4.20      2.31 o 
   6   2   3     1131.11      901.62     15.72 o 
   8   2   3     6708.52     6348.87    113.51 o 
  10   2   3     5058.72     4947.37     80.37 o 
  12   2   3      814.79      780.34     17.78 o 
  14   2   3      108.13       90.23     17.93 o 
  16   2   3     1341.94     1336.56     33.53 o 
  18   2   3        7.52       19.27     10.55 o 
  20   2   3     2989.57     3017.31     70.52 o 
  22   2   3      117.29      139.42     26.99 o 
  24   2   3        5.42        4.29      8.92 o 
 -23   3   3       72.04       89.18     30.26 o 
 -21   3   3      129.15       99.62     30.00 o 
 -19   3   3      230.41      262.69     32.72 o 
 -17   3   3     1497.27     1564.60     37.80 o 
 -15   3   3     2166.16     2344.53     51.23 o 
 -13   3   3      952.48      905.26     32.16 o 
 -11   3   3     2943.11     3249.51    128.85 o 
  -9   3   3     7524.30     7561.88    262.73 o 
  -7   3   3     9471.86     9097.28    206.80 o 
  -5   3   3      439.28      308.47      6.63 o 
  -3   3   3     3891.27     3539.49     53.39 o 
  -1   3   3    21400.70    22226.87    162.05 o 
   1   3   3       84.04       62.58      3.94 o 
   3   3   3      378.54      373.19      8.14 o 
   5   3   3       67.46       84.65      3.58 o 
   7   3   3       39.10       52.81      4.07 o 
   9   3   3      562.89      612.52     17.92 o 
  11   3   3     6158.12     6260.04    193.54 o 
  13   3   3     2786.35     2819.11     70.07 o 
  15   3   3     6796.25     6815.32    139.94 o 
  17   3   3      134.90      162.64     14.47 o 
  19   3   3      225.92      218.31     16.53 o 
  21   3   3     2287.18     2380.38     66.23 o 
  23   3   3      518.26      501.44     31.86 o 
 -22   4   3        9.59       14.33      8.90 o 
 -20   4   3     1067.42      993.74     53.19 o 
 -18   4   3     5952.53     6558.41    192.36 o 
 -16   4   3       35.25       54.83     16.52 o 
 -14   4   3     3059.28     3058.79     91.42 o 
 -12   4   3     2501.17     2683.90     73.62 o 
 -10   4   3     1342.16     1393.83     40.43 o 
  -8   4   3      196.78      194.02     15.87 o 
  -6   4   3        5.93        1.35      4.82 o 
  -4   4   3     4130.19     3994.53    153.41 o 
  -2   4   3      758.18      952.37     17.46 o 
   0   4   3      771.50      944.04     15.34 o 
   2   4   3     4401.82     3971.58     84.45 o 
   4   4   3    25352.77    23759.05   1696.75 o 
   6   4   3     8522.08     7690.58     76.27 o 
   8   4   3      335.13      293.12     18.81 o 
  10   4   3     3753.45     3625.70     85.87 o 
  12   4   3      359.56      324.95     13.00 o 
  14   4   3        9.01       11.07      6.38 o 
  16   4   3     1269.31     1252.91     46.62 o 
  18   4   3      388.08      356.06     16.52 o 
  20   4   3       17.93       23.67     11.73 o 
  22   4   3      227.41      247.35     25.89 o 
 -21   5   3      106.74       86.02     31.20 o 
 -19   5   3       40.87       26.09     14.30 o 
 -17   5   3      364.99      359.39     30.15 o 
 -15   5   3      200.01      182.95     43.54 o 
 -13   5   3      317.75      289.48     34.17 o 
 -11   5   3     2518.98     2513.94     85.94 o 
  -9   5   3     1045.91     1029.38     21.04 o 
  -7   5   3      785.14      677.86     16.59 o 
  -5   5   3     6846.12     6642.24    228.77 o 
  -3   5   3     3318.72     3310.73     78.18 o 
  -1   5   3      408.96      310.49     12.80 o 
   1   5   3     4980.25     5198.33    110.62 o 
   3   5   3       12.86       30.04      4.26 o 
   5   5   3       14.92       27.17      6.44 o 
   7   5   3       28.26       17.44      5.69 o 
   9   5   3      373.58      339.14     12.65 o 
  11   5   3     2870.97     2871.64     73.15 o 
  13   5   3       10.42       12.96      6.62 o 
  15   5   3     2497.13     2694.26     61.59 o 
  17   5   3     1051.21     1107.92     51.71 o 
  19   5   3      126.48      167.76     24.89 o 
  21   5   3      457.89      468.42     33.89 o 
 -20   6   3      249.15      299.50     79.77 o 
 -18   6   3      104.37       88.36     28.85 o 
 -16   6   3      593.10      672.41     33.35 o 
 -14   6   3       45.40       32.42     18.94 o 
 -12   6   3     2373.33     2255.01     49.96 o 
 -10   6   3      676.40      707.09     22.50 o 
  -8   6   3      400.57      380.72     11.29 o 
  -6   6   3      221.71      225.67     13.70 o 
  -4   6   3        6.36        1.48      5.08 o 
  -2   6   3     1492.43     1610.37     35.80 o 
   0   6   3       38.65       48.79     10.91 o 
   2   6   3     1894.65     1865.06     39.51 o 
   4   6   3      430.52      570.95     16.26 o 
   6   6   3     1564.47     1476.72     39.56 o 
   8   6   3     1009.07     1026.12     35.56 o 
  10   6   3       40.46       64.33     19.21 o 
  12   6   3      373.14      426.73     24.24 o 
  14   6   3     5650.35     5927.81    142.25 o 
  16   6   3      738.15      733.53     27.83 o 
  18   6   3      371.92      417.17     23.09 o 
  20   6   3      787.72      799.40     59.78 o 
 -19   7   3       94.77       72.43     24.11 o 
 -17   7   3       32.70       26.83     14.25 o 
 -15   7   3       40.66       24.81     14.07 o 
 -13   7   3     3382.74     3158.49    110.27 o 
 -11   7   3     1640.77     1426.25     37.94 o 
  -9   7   3     2944.77     2756.55     54.60 o 
  -7   7   3        5.96       15.81     12.72 o 
  -5   7   3     1398.97     1369.29     45.23 o 
  -3   7   3      561.81      567.58     21.25 o 
  -1   7   3      781.92      756.95     25.35 o 
   1   7   3       83.16       77.16     16.11 o 
   3   7   3        2.74        9.43      5.57 o 
   5   7   3       54.91       57.88     13.55 o 
   7   7   3        0.15        5.17      8.91 o 
   9   7   3     1252.05     1167.43     48.20 o 
  11   7   3        2.44        4.75     16.33 o 
  13   7   3      807.56      845.79     32.19 o 
  15   7   3     2943.81     2685.60     98.72 o 
  17   7   3       31.46       28.99     16.10 o 
  19   7   3      441.15      460.35     46.52 o 
 -16   8   3       24.33       24.24     17.95 o 
 -14   8   3        5.98       10.05     14.47 o 
 -12   8   3       40.39       47.95     19.66 o 
 -10   8   3      106.67       88.64     24.03 o 
  -8   8   3      940.94      938.31     35.39 o 
  -6   8   3      741.73      799.54     29.53 o 
  -4   8   3      565.95      604.15     32.13 o 
  -2   8   3     1365.43     1386.63     36.93 o 
   0   8   3      322.00      299.20     21.22 o 
   2   8   3     2238.87     2357.99     54.98 o 
   4   8   3      171.81      145.31     20.39 o 
   6   8   3      525.90      498.84     33.87 o 
   8   8   3      144.57      143.95     36.01 o 
  10   8   3      371.92      298.85     51.05 o 
  12   8   3     1063.17      891.98     43.55 o 
  14   8   3      680.14      689.69     39.34 o 
  16   8   3      590.99      604.11     61.66 o 
 -15   9   3      129.81      100.62     35.77 o 
 -13   9   3      123.25      112.50     30.65 o 
 -11   9   3      610.34      620.03     31.85 o 
  -9   9   3      232.01      239.19     57.20 o 
  -7   9   3      635.93      559.83     30.55 o 
  -5   9   3      407.70      414.60     24.33 o 
  -3   9   3      202.01      177.30     35.41 o 
  -1   9   3     4684.51     4747.06    121.57 o 
   1   9   3       21.02       18.91      9.17 o 
   3   9   3      842.98      806.69     32.59 o 
   5   9   3      255.28      199.67     52.12 o 
   7   9   3      686.18      575.24     35.12 o 
   9   9   3       44.91       35.93     17.44 o 
  11   9   3        5.69       14.89     15.28 o 
  13   9   3        9.20       14.14     15.08 o 
  15   9   3      606.22      622.84     43.88 o 
 -12  10   3       57.47       53.75     22.81 o 
 -10  10   3      174.06      208.31     55.02 o 
  -8  10   3      251.97      204.53     51.39 o 
  -6  10   3      601.56      603.92     33.77 o 
  -4  10   3      328.48      326.31     28.54 o 
  -2  10   3      592.78      614.77     31.08 o 
   0  10   3     1390.29     1377.05     56.37 o 
   2  10   3       59.51       87.73     27.21 o 
   4  10   3      297.59      351.04     42.89 o 
   6  10   3     1492.54     1578.34     65.02 o 
   8  10   3     1944.90     1949.23     93.81 o 
  10  10   3       64.02       69.95     23.16 o 
  12  10   3      206.90      195.44     64.91 o 
  -7  11   3     1425.70     1459.73     64.72 o 
  -5  11   3      493.44      468.81     44.33 o 
  -3  11   3        4.67       11.13     13.14 o 
  -1  11   3       90.96       99.67     25.50 o 
   1  11   3      743.98      798.29     55.75 o 
   3  11   3       14.10       27.12     16.03 o 
   5  11   3       74.29       80.55     26.91 o 
   7  11   3      247.31      287.32     45.07 o 
 -24   0   4      163.26      199.00     93.17 o 
 -22   0   4        0.42       11.88     24.28 o 
 -20   0   4     1165.69     1117.73     83.22 o 
 -18   0   4     5053.07     5247.07    139.23 o 
 -16   0   4      122.98      147.44     56.20 o 
 -14   0   4     1323.77     1264.31    116.36 o 
 -12   0   4    10055.19    10228.86    306.36 o 
 -10   0   4        0.75       20.88     16.17 o 
  -8   0   4     2475.94     2489.16     62.57 o 
  -6   0   4     4240.75     3777.48    141.24 o 
  -4   0   4      252.94      269.17     10.31 o 
  -2   0   4    15386.88    15573.63    184.42 o 
   4   0   4    16726.74    16404.84    203.83 o 
   6   0   4     9309.52     8906.23    121.19 o 
   8   0   4        3.43       38.26      9.36 o 
  10   0   4     1113.17     1476.25     37.00 o 
  12   0   4     5994.76     5579.68    118.57 o 
  14   0   4     4648.88     4651.92    140.12 o 
  16   0   4      723.26      703.96     30.66 o 
  18   0   4      416.52      426.00     20.06 o 
  20   0   4      265.50      287.98     25.09 o 
  22   0   4      425.63      442.87     28.98 o 
  24   0   4      528.58      562.03     28.80 o 
 -23   1   4      101.62       64.29     19.90 o 
 -21   1   4      148.65      183.51     47.93 o 
 -19   1   4      228.34      223.97     17.65 o 
 -17   1   4      922.91      947.41     36.31 o 
 -15   1   4       15.79       22.32      9.49 o 
 -13   1   4     2089.83     2109.93     49.29 o 
 -11   1   4     1289.09     1145.95     45.01 o 
  -9   1   4       28.01       23.78     13.01 o 
  -7   1   4       48.59       22.49     12.66 o 
  -5   1   4    13413.86    12435.96    131.53 o 
  -3   1   4     6465.04     5908.63     64.77 o 
  -1   1   4     8665.48     7796.94     75.48 o 
   1   1   4    16237.15    15668.38    101.94 o 
   3   1   4       16.86       33.57      7.92 o 
   5   1   4     4767.06     4504.04     45.78 o 
   7   1   4     2685.52     2699.35     60.89 o 
   9   1   4      466.64      494.47     12.90 o 
  11   1   4     4828.89     4829.58     79.93 o 
  13   1   4      527.87      556.90     15.13 o 
  15   1   4     1394.14     1450.40     39.79 o 
  17   1   4     4927.60     5264.76     87.68 o 
  19   1   4       20.39        7.06      6.99 o 
  21   1   4     1262.72     1310.05     44.33 o 
  23   1   4      146.14      176.80     16.38 o 
 -24   2   4       43.85       34.76     17.15 o 
 -22   2   4       18.14       25.70     15.66 o 
 -20   2   4      449.44      433.14     25.21 o 
 -18   2   4        9.11       14.33      7.96 o 
 -16   2   4      126.14      138.15     31.97 o 
 -14   2   4     1689.08     1579.99     55.63 o 
 -12   2   4     1541.75     1424.44     33.81 o 
 -10   2   4    24869.12    26340.19    602.13 o 
  -8   2   4       11.74       -3.47     17.79 o 
  -6   2   4     6044.15     5882.01     74.37 o 
  -4   2   4       10.82        5.49      3.88 o 
  -2   2   4      647.80      661.22      8.29 o 
   0   2   4     8385.72     8333.23    105.65 o 
   2   2   4      466.08      561.90      6.55 o 
   4   2   4     1372.90     1343.29     20.28 o 
   6   2   4      258.13      203.82      8.30 o 
   8   2   4     1941.68     1835.92     24.27 o 
  10   2   4      288.05      240.54      9.98 o 
  12   2   4     2969.83     3097.62     51.24 o 
  14   2   4      621.39      605.14     20.14 o 
  16   2   4     1627.26     1625.33     36.75 o 
  18   2   4      691.57      767.50     27.84 o 
  20   2   4       66.31       69.39     14.73 o 
  22   2   4        4.98        4.17      8.93 o 
  24   2   4      304.78      312.79     19.46 o 
 -23   3   4      197.86      195.27     64.49 o 
 -21   3   4      246.81      231.43     65.82 o 
 -19   3   4      168.42      146.53     37.17 o 
 -17   3   4      150.88      144.29     38.69 o 
 -15   3   4       90.30       88.90     26.16 o 
 -13   3   4      161.72      191.88     28.86 o 
 -11   3   4     1139.06     1101.81     35.54 o 
  -9   3   4      705.43      697.25     20.83 o 
  -7   3   4     4304.08     4786.98    198.04 o 
  -5   3   4      277.23      338.07     14.75 o 
  -3   3   4      822.36      699.41     15.73 o 
  -1   3   4     3550.89     3523.73     87.67 o 
   1   3   4     1351.91     1214.13     32.71 o 
   3   3   4     2155.91     2024.56     61.82 o 
   5   3   4     1243.85     1150.22     32.46 o 
   7   3   4      214.79      216.30      8.48 o 
   9   3   4       88.35       95.45      5.47 o 
  11   3   4     2212.58     2276.40     43.10 o 
  13   3   4     7350.58     7850.96    209.87 o 
  15   3   4       91.61       99.10     15.85 o 
  17   3   4     5196.40     5288.56     93.43 o 
  19   3   4     1191.48     1262.09     34.88 o 
  21   3   4       50.05       39.18     12.00 o 
  23   3   4      596.23      582.58     25.81 o 
 -22   4   4      137.32      111.26     35.36 o 
 -20   4   4      168.92      161.61     55.35 o 
 -18   4   4       52.55       51.91     18.63 o 
 -16   4   4      694.52      698.95     29.36 o 
 -14   4   4      887.06      873.65     38.27 o 
 -12   4   4     1364.37     1259.23     52.30 o 
 -10   4   4      254.65      218.97     26.88 o 
  -8   4   4     2396.59     2537.71     57.46 o 
  -6   4   4       44.57       38.80      7.52 o 
  -4   4   4     2319.63     2394.19     74.94 o 
  -2   4   4       60.71       74.92      7.73 o 
   0   4   4      488.22      464.73     15.12 o 
   2   4   4     3537.79     3657.07    113.13 o 
   4   4   4       36.50       55.13     15.91 o 
   6   4   4      253.33      285.91     14.24 o 
   8   4   4     2201.20     2223.02     40.46 o 
  10   4   4      314.94      313.93     11.29 o 
  12   4   4      284.69      277.44     10.01 o 
  14   4   4       15.92       23.49      7.24 o 
  16   4   4       32.60       24.51      9.60 o 
  18   4   4      555.28      577.83     19.37 o 
  20   4   4      330.72      305.62     19.60 o 
  22   4   4      276.53      287.23     24.35 o 
 -21   5   4      274.34      235.36     71.37 o 
 -19   5   4      220.41      255.82     65.26 o 
 -17   5   4       77.59       74.00     21.23 o 
 -15   5   4      621.08      516.42     33.65 o 
 -13   5   4      477.50      459.13     27.96 o 
 -11   5   4     1253.90     1264.09     48.43 o 
  -9   5   4     2893.87     3081.78     65.02 o 
  -7   5   4       73.85      100.24      9.61 o 
  -5   5   4     2012.32     2037.82     45.11 o 
  -3   5   4        0.44        4.93      6.19 o 
  -1   5   4        2.61        1.58      6.38 o 
   1   5   4     4612.79     4603.75     50.40 o 
   3   5   4      474.12      596.89     18.58 o 
   5   5   4     2086.12     2456.18     56.07 o 
   7   5   4     1485.83     1617.14     37.10 o 
   9   5   4       25.54       16.99      4.25 o 
  11   5   4      543.70      614.69     22.51 o 
  13   5   4       32.20       40.13      9.54 o 
  15   5   4        0.21        7.71      7.09 o 
  17   5   4        7.46       18.20      9.59 o 
  19   5   4     1143.10     1166.18     40.60 o 
  21   5   4      125.91      113.87     32.62 o 
 -20   6   4      280.17      247.65     61.74 o 
 -18   6   4      391.27      436.43     32.15 o 
 -16   6   4      556.28      561.17     36.68 o 
 -14   6   4     1905.41     1916.95     68.79 o 
 -12   6   4        3.09        7.09     14.59 o 
 -10   6   4     7006.27     7395.33    163.65 o 
  -8   6   4      270.89      270.52      8.33 o 
  -6   6   4      114.61      131.21     11.58 o 
  -4   6   4     1691.50     1667.76     41.25 o 
  -2   6   4       26.75       23.00     10.02 o 
   0   6   4     2171.38     2218.61     49.72 o 
   2   6   4      395.95      422.93     15.29 o 
   4   6   4     2764.97     2776.62    120.22 o 
   6   6   4      549.86      544.44     24.54 o 
   8   6   4      706.76      684.43     27.10 o 
  10   6   4     3280.29     3155.99     71.09 o 
  12   6   4     7223.57     7446.43    195.29 o 
  14   6   4      383.76      354.30     20.04 o 
  16   6   4      223.69      247.23     51.97 o 
  18   6   4      142.87      132.49     29.28 o 
  20   6   4      183.02      147.74     48.01 o 
 -19   7   4        9.34       -6.29     16.48 o 
 -17   7   4      349.32      318.94     28.09 o 
 -15   7   4        0.48        1.91     13.78 o 
 -13   7   4     1987.27     1926.82     64.86 o 
 -11   7   4     1197.98     1158.59     36.30 o 
  -9   7   4       92.68       72.09     15.97 o 
  -7   7   4     3699.75     3875.27    127.37 o 
  -5   7   4     9555.64     9603.83    276.12 o 
  -3   7   4     1218.24     1241.02     41.84 o 
  -1   7   4     1840.84     1983.54     54.32 o 
   1   7   4        6.17        9.56      5.57 o 
   3   7   4     1286.39     1421.99     39.23 o 
   5   7   4       47.50       71.94     25.64 o 
   7   7   4       55.61       57.30     16.26 o 
   9   7   4        1.21        2.78      6.17 o 
  11   7   4      180.48      152.50     33.52 o 
  13   7   4      330.48      311.29     36.09 o 
  15   7   4        6.36       -1.04     16.20 o 
  17   7   4     3546.22     4527.46    196.45 o 
  19   7   4     1949.31     2016.53     88.29 o 
 -16   8   4     1382.40     1373.09     88.96 o 
 -14   8   4      503.61      647.26     41.97 o 
 -12   8   4      551.08      504.23     45.64 o 
 -10   8   4       59.15       50.82     14.18 o 
  -8   8   4      325.74      379.40     20.01 o 
  -6   8   4     1030.56     1095.79     36.22 o 
  -4   8   4      912.51      893.69     26.96 o 
  -2   8   4        4.77        7.40      8.54 o 
   0   8   4      607.91      654.27     27.75 o 
   2   8   4     2425.27     2389.79     54.89 o 
   4   8   4       14.53        5.30     15.67 o 
   6   8   4     5728.92     6034.32    214.28 o 
   8   8   4     2920.17     2801.30     97.82 o 
  10   8   4       45.37       64.06     23.89 o 
  12   8   4      135.69      175.68     47.02 o 
  14   8   4      575.58      490.63     43.96 o 
  16   8   4        2.37        5.68     16.55 o 
 -13   9   4      117.96      115.76     38.52 o 
 -11   9   4      806.98      802.27     43.33 o 
  -9   9   4       31.85       47.11     17.33 o 
  -7   9   4     1072.10     1025.56     49.20 o 
  -5   9   4      297.80      308.98     22.39 o 
  -3   9   4     1724.04     1858.27     53.35 o 
  -1   9   4        8.50        3.22     11.18 o 
   1   9   4      915.61     1006.58     47.96 o 
   3   9   4      275.96      226.96     31.75 o 
   5   9   4      254.81      225.88     61.39 o 
   7   9   4       64.51       50.10     17.49 o 
   9   9   4       92.73       64.82     26.77 o 
  11   9   4       59.54       70.42     21.43 o 
  13   9   4       82.58       72.36     21.29 o 
 -10  10   4      128.39      131.38     34.59 o 
  -8  10   4      449.54      419.76     36.99 o 
  -6  10   4       65.03       81.60     20.14 o 
  -4  10   4      317.92      245.82     59.15 o 
  -2  10   4      281.17      269.06     58.86 o 
   0  10   4       11.14       16.46     12.96 o 
   2  10   4        5.62       24.23     15.46 o 
   4  10   4      509.35      511.56     42.62 o 
   6  10   4       50.85       25.93     14.33 o 
   8  10   4      143.90      155.47     42.46 o 
  10  10   4     1099.93     1047.69     48.35 o 
  -5  11   4     1022.34     1017.40     51.08 o 
  -3  11   4       11.97       12.47     15.79 o 
  -1  11   4      212.83      188.54     45.98 o 
   1  11   4      262.39      286.25     49.38 o 
   3  11   4        3.58        4.64     16.24 o 
   5  11   4      391.45      489.17    102.60 o 
 -23   1   5      462.24      457.29     37.87 o 
 -21   1   5     1534.38     1423.18     63.24 o 
 -19   1   5      503.68      511.49     23.78 o 
 -17   1   5       26.85       26.24     13.32 o 
 -15   1   5     1319.35     1332.49     41.36 o 
 -13   1   5       84.79       69.84     22.56 o 
 -11   1   5      649.68      806.95     25.53 o 
  -9   1   5     2279.01     2415.59     39.01 o 
  -7   1   5      416.67      428.15     20.54 o 
  -5   1   5       19.41       15.51      5.13 o 
  -3   1   5     3800.26     3463.74     49.31 o 
  -1   1   5      297.30      322.87      6.30 o 
   1   1   5     1396.13     1369.38     21.58 o 
   3   1   5     6906.49     6444.84     89.04 o 
   5   1   5      125.21      143.98      5.90 o 
   7   1   5      119.49      147.78      6.36 o 
   9   1   5      152.26      163.01      6.11 o 
  11   1   5      789.05      781.26     16.33 o 
  13   1   5      914.62      964.51     23.99 o 
  15   1   5       28.18       31.81      8.79 o 
  17   1   5      608.10      655.04     26.22 o 
  19   1   5      926.08      928.77     28.06 o 
  21   1   5        0.70        7.07      5.91 o 
  23   1   5        5.05        7.41     11.70 o 
 -22   2   5      134.49      119.44     35.84 o 
 -20   2   5       11.33       -0.84     10.51 o 
 -18   2   5     3641.05     3937.33    124.92 o 
 -16   2   5       28.99       18.52     10.26 o 
 -14   2   5     1286.72     1354.16     44.95 o 
 -12   2   5        5.08        4.20      3.85 o 
 -10   2   5      616.36      522.35     24.56 o 
  -8   2   5    17176.04    16364.31    449.32 o 
  -6   2   5     5170.80     4530.15     71.57 o 
  -4   2   5      423.07      493.23      9.72 o 
  -2   2   5     4137.33     4000.14     46.55 o 
   0   2   5     2663.65     2550.45     32.94 o 
   2   2   5     1944.35     1924.31     36.80 o 
   4   2   5     3562.29     3535.72     93.75 o 
   6   2   5     2982.89     2897.36     43.34 o 
   8   2   5     2752.34     2695.77     74.37 o 
  10   2   5      302.07      275.67      6.81 o 
  12   2   5      298.88      290.89      8.92 o 
  14   2   5     1756.39     1738.71     36.56 o 
  16   2   5     1900.00     1838.81     37.19 o 
  18   2   5     3397.26     3667.20     88.93 o 
  20   2   5     3731.37     3828.63    110.16 o 
  22   2   5        2.26       11.53      9.72 o 
 -23   3   5      877.24      910.61     35.45 o 
 -21   3   5       25.05       49.36     18.77 o 
 -19   3   5      284.44      262.27     73.17 o 
 -17   3   5      571.53      537.08     26.02 o 
 -15   3   5      452.00      471.11     26.58 o 
 -13   3   5       16.70       40.72     19.62 o 
 -11   3   5        4.48       18.05     12.43 o 
  -9   3   5     3105.42     2942.88     70.63 o 
  -7   3   5     8611.06     8404.08    235.37 o 
  -5   3   5      481.51      504.31     15.73 o 
  -3   3   5       39.88       50.85      7.33 o 
  -1   3   5    12741.21    12413.71    158.87 o 
   1   3   5     2023.53     1954.35     45.05 o 
   3   3   5     1492.48     1356.79     18.98 o 
   5   3   5     6567.35     6092.12     68.41 o 
   7   3   5        0.12        4.19      6.26 o 
   9   3   5       40.07       55.75      9.02 o 
  11   3   5     1249.55     1329.47     26.11 o 
  13   3   5     1735.58     1810.21     35.75 o 
  15   3   5     5112.17     5300.96    100.28 o 
  17   3   5      349.43      349.03     14.50 o 
  19   3   5       56.26       76.53     21.28 o 
  21   3   5     1045.38     1114.16     49.72 o 
  23   3   5     1616.51     1532.06     38.34 o 
 -22   4   5        2.90       18.21     13.38 o 
 -20   4   5      251.29      271.93     37.05 o 
 -18   4   5        0.36        9.55     13.81 o 
 -16   4   5     1589.79     1590.22     58.40 o 
 -14   4   5     4741.25     5004.44    175.29 o 
 -12   4   5     3664.87     3815.21    103.44 o 
 -10   4   5        2.71        1.50     14.50 o 
  -8   4   5     4439.31     4517.65     96.95 o 
  -6   4   5       77.56      132.75     15.33 o 
  -4   4   5     2059.22     2119.00     27.70 o 
  -2   4   5       27.55       44.15      8.67 o 
   0   4   5     1598.64     1727.01     34.40 o 
   2   4   5      771.47      703.66     25.32 o 
   4   4   5     7435.76     7194.68    240.97 o 
   6   4   5      242.24      215.67     13.12 o 
   8   4   5    14537.97    14005.70    135.12 o 
  10   4   5     2527.15     2359.39     63.89 o 
  12   4   5      311.42      319.02     10.06 o 
  14   4   5       35.39       39.96     11.33 o 
  16   4   5        3.08        8.45      7.49 o 
  18   4   5     1119.51     1117.57     37.23 o 
  20   4   5      779.22      793.43     44.72 o 
  22   4   5       90.63       58.08     19.18 o 
 -21   5   5      824.70      825.54     41.55 o 
 -19   5   5      106.50      123.25     31.39 o 
 -17   5   5       91.64       91.83     29.45 o 
 -15   5   5      582.14      584.85     29.74 o 
 -13   5   5      979.15     1046.78     40.86 o 
 -11   5   5     3149.10     3165.87     84.71 o 
  -9   5   5      865.83      867.75     35.53 o 
  -7   5   5      141.14      125.90      9.12 o 
  -5   5   5       61.69       62.19     17.62 o 
  -3   5   5     3528.13     3704.35    129.91 o 
  -1   5   5     6071.87     6111.50    179.78 o 
   1   5   5     3450.75     3370.63    115.75 o 
   3   5   5       10.60       13.44      6.18 o 
   5   5   5        4.30        9.03      5.87 o 
   7   5   5     1851.90     2198.51     56.67 o 
   9   5   5      768.46      817.78     29.80 o 
  11   5   5        4.87        8.42      3.73 o 
  13   5   5     2771.42     2750.65     81.74 o 
  15   5   5      954.81      950.73     37.31 o 
  17   5   5      732.05      779.81     35.79 o 
  19   5   5      159.83      176.37     64.03 o 
  21   5   5      645.64      629.62     38.99 o 
 -20   6   5      183.76      197.10     65.92 o 
 -18   6   5      360.75      433.21     35.49 o 
 -16   6   5      289.23      302.28     76.32 o 
 -14   6   5      511.82      431.49     30.24 o 
 -12   6   5       22.28       17.74     18.43 o 
 -10   6   5     2723.79     2637.44     60.12 o 
  -8   6   5     1883.54     1740.54     47.23 o 
  -6   6   5     1500.22     1450.54     44.79 o 
  -4   6   5      104.97       95.58     19.34 o 
  -2   6   5        0.35        8.13      7.13 o 
   0   6   5     2761.53     2986.79     60.67 o 
   2   6   5     1118.53     1110.86     43.57 o 
   4   6   5      189.66      230.69     19.89 o 
   6   6   5      497.74      569.08     31.95 o 
   8   6   5      105.39      114.85     34.36 o 
  10   6   5        1.58        9.29     11.31 o 
  12   6   5       88.73       81.96     29.15 o 
  14   6   5     1479.15     1536.53     55.28 o 
  16   6   5     1635.48     1644.56     84.82 o 
  18   6   5      305.46      240.02     69.56 o 
  20   6   5      126.86      134.82     40.48 o 
 -17   7   5      482.45      450.43     48.63 o 
 -15   7   5       19.80       14.21     12.02 o 
 -13   7   5      658.90      642.09     48.93 o 
 -11   7   5        4.26        8.63      9.67 o 
  -9   7   5       27.13       17.53     13.68 o 
  -7   7   5     1987.73     2043.12     47.43 o 
  -5   7   5      324.95      313.12     23.53 o 
  -3   7   5      673.82      692.77     24.30 o 
  -1   7   5     2230.38     2222.40     53.64 o 
   1   7   5      300.38      287.85     19.64 o 
   3   7   5     3359.95     3573.87     94.01 o 
   5   7   5      535.84      457.22     30.48 o 
   7   7   5        0.26       16.73     12.96 o 
   9   7   5      214.69      222.02     55.92 o 
  11   7   5     1134.19     1201.41     55.28 o 
  13   7   5        0.37        4.42     11.42 o 
  15   7   5       26.08       38.58     16.73 o 
  17   7   5       70.27       60.03     23.11 o 
 -16   8   5      143.42       97.61     29.14 o 
 -14   8   5      541.46      550.82     56.99 o 
 -12   8   5      138.94      133.41     27.81 o 
 -10   8   5     1087.10     1020.13     51.60 o 
  -8   8   5      627.91      604.54     30.71 o 
  -6   8   5      387.91      378.73     18.14 o 
  -4   8   5     1237.80     1261.19     36.23 o 
  -2   8   5       14.76       23.27     10.76 o 
   0   8   5      843.02      738.06     21.25 o 
   2   8   5      548.07      508.80     33.47 o 
   4   8   5        1.82        6.25     14.58 o 
   6   8   5     1617.71     1496.41     61.18 o 
   8   8   5     1544.50     1493.34     54.59 o 
  10   8   5      131.46      116.54     29.85 o 
  12   8   5      381.66      417.93     59.48 o 
  14   8   5      321.95      398.11     53.41 o 
  16   8   5       45.89       47.59     20.66 o 
 -13   9   5      107.34      103.07     32.48 o 
 -11   9   5      110.72      109.06     28.39 o 
  -9   9   5      212.59      193.82     51.36 o 
  -7   9   5       46.05       40.19     12.80 o 
  -5   9   5      694.73      602.72     24.46 o 
  -3   9   5     3154.89     3256.43    130.82 o 
  -1   9   5      120.89      101.46     25.57 o 
   1   9   5     1362.33     1307.13     49.54 o 
   3   9   5     3687.46     3527.14    106.60 o 
   5   9   5      518.29      460.76     39.74 o 
   7   9   5      263.08      191.66     48.26 o 
   9   9   5       82.44       73.90     26.78 o 
  11   9   5       23.24       35.89     16.41 o 
  13   9   5        0.95       13.26     17.29 o 
 -10  10   5       77.73       70.09     22.58 o 
  -8  10   5      241.85      229.57     63.18 o 
  -6  10   5      439.46      471.15     86.10 o 
  -4  10   5       15.18       28.62     17.29 o 
  -2  10   5      213.29      176.69     43.21 o 
   0  10   5        0.08        8.29     20.32 o 
   2  10   5        1.16       15.08     15.03 o 
   4  10   5      793.13      867.51     52.19 o 
   6  10   5        9.31       20.54     14.01 o 
   8  10   5      863.32      928.78     65.39 o 
  10  10   5     1702.28     1790.67     70.02 o 
  -1  11   5      494.61      618.84     53.61 o 
   1  11   5      110.49      101.43     35.53 o 
 -22   0   6      223.28      188.57     80.21 o 
 -20   0   6      149.33      128.66     47.23 o 
 -18   0   6     1995.58     1884.68    148.15 o 
 -16   0   6     3831.03     4104.80    125.49 o 
 -14   0   6      498.03      457.86     50.29 o 
 -12   0   6      171.17      202.77     18.43 o 
 -10   0   6      128.97      132.03     55.91 o 
  -8   0   6     3737.00     3600.51    156.23 o 
  -6   0   6     9704.84     8990.22    419.45 o 
  -4   0   6     2012.38     1951.53     32.39 o 
  -2   0   6     1810.83     1815.61     27.06 o 
   0   0   6     5629.67     5302.06     57.64 o 
   2   0   6    34039.41    38296.70   1290.94 o 
   4   0   6    21613.22    22276.95    302.69 o 
   6   0   6    21379.90    21956.02    343.76 o 
   8   0   6      600.60      604.01      9.62 o 
  10   0   6     2032.28     1834.24     43.09 o 
  12   0   6     5705.69     5306.82    160.60 o 
  14   0   6        2.86        8.78      6.95 o 
  16   0   6      602.64      631.06     20.84 o 
  18   0   6      174.70      156.41     16.34 o 
  20   0   6     1064.41      982.24     57.69 o 
  22   0   6        2.64        0.13     20.71 o 
 -23   1   6      468.96      447.21     38.50 o 
 -21   1   6      281.42      269.76     88.47 o 
 -19   1   6        3.72        2.07     10.64 o 
 -17   1   6     5955.10     6203.63    152.78 o 
 -15   1   6      112.70      103.91     32.34 o 
 -13   1   6        0.13        6.42      7.59 o 
 -11   1   6       66.38       53.53     17.86 o 
  -9   1   6      159.36      146.90      9.52 o 
  -7   1   6      458.65      462.82     22.18 o 
  -5   1   6     5631.74     5316.09     64.66 o 
  -3   1   6     3386.50     3037.19     41.37 o 
  -1   1   6     4783.74     4575.08     60.42 o 
   1   1   6     4988.13     4520.96     74.78 o 
   3   1   6      240.99      324.78      5.62 o 
   5   1   6      873.37      693.86     20.76 o 
   7   1   6     2109.24     2079.30     24.13 o 
   9   1   6     2604.50     2720.00     47.85 o 
  11   1   6      263.55      273.19      6.85 o 
  13   1   6        1.73        3.73      3.44 o 
  15   1   6       81.10       68.24      8.94 o 
  17   1   6     3302.60     3331.02     61.07 o 
  19   1   6      803.44      772.22     28.07 o 
  21   1   6      718.10      842.15     44.58 o 
  23   1   6      785.56      864.91     34.21 o 
 -22   2   6        0.27       11.98     10.16 o 
 -20   2   6        4.14       14.37     11.96 o 
 -18   2   6      394.92      396.70     24.74 o 
 -16   2   6      565.84      592.44     25.46 o 
 -14   2   6     1582.20     1740.68     47.24 o 
 -12   2   6     2626.81     2645.73    132.78 o 
 -10   2   6     3058.95     2931.94    111.51 o 
  -8   2   6      675.82      726.42     23.28 o 
  -6   2   6     1499.58     1518.97     42.96 o 
  -4   2   6     2660.61     2822.87     33.09 o 
  -2   2   6       14.47       19.59      7.23 o 
   0   2   6        0.00        1.67      3.78 o 
   2   2   6     1734.95     1704.66     31.76 o 
   4   2   6      146.87      155.74      7.78 o 
   6   2   6     1188.76     1227.20     21.83 o 
   8   2   6     3430.19     3728.59     68.42 o 
  10   2   6     4756.26     5112.85    114.47 o 
  12   2   6      196.61      238.91      9.41 o 
  14   2   6     1363.94     1459.34     24.32 o 
  16   2   6       41.09       39.21     10.08 o 
  18   2   6      991.48      986.61     33.72 o 
  20   2   6      155.46      140.93     38.74 o 
  22   2   6       92.84      100.93     34.30 o 
 -21   3   6       64.62       60.12     26.19 o 
 -19   3   6      552.21      508.35     32.30 o 
 -17   3   6      681.11      615.29     31.25 o 
 -15   3   6     7013.55     7434.93    239.46 o 
 -13   3   6      419.59      395.55     23.46 o 
 -11   3   6     2211.96     2303.07     76.86 o 
  -9   3   6     3541.13     3785.20     86.02 o 
  -7   3   6        1.03        5.90      8.22 o 
  -5   3   6      187.00      203.84      7.34 o 
  -3   3   6     3009.00     3320.90     78.22 o 
  -1   3   6      316.21      298.82     10.69 o 
   1   3   6     1437.88     1481.69     18.82 o 
   3   3   6      793.27      849.84     15.39 o 
   5   3   6        6.27        8.13      2.21 o 
   7   3   6       50.78       41.57      6.25 o 
   9   3   6     2170.25     2177.96     41.13 o 
  11   3   6      205.33      177.95      8.40 o 
  13   3   6      508.96      472.13     14.10 o 
  15   3   6       94.95       92.00     10.73 o 
  17   3   6       49.16       48.79     13.96 o 
  19   3   6        0.04        7.22      7.77 o 
  21   3   6       17.61       10.25      7.63 o 
 -20   4   6       20.39       27.42     13.90 o 
 -18   4   6       30.24       23.01     14.21 o 
 -16   4   6      430.44      433.08     26.94 o 
 -14   4   6     1036.80     1097.14     39.56 o 
 -12   4   6     2866.17     2962.98     83.29 o 
 -10   4   6     1321.46     1538.16     50.39 o 
  -8   4   6      763.16      865.06     29.16 o 
  -6   4   6     1308.40     1434.82     45.65 o 
  -4   4   6     1438.57     1563.12     40.72 o 
  -2   4   6        7.98       14.57      4.41 o 
   0   4   6     1612.84     1621.64     28.57 o 
   2   4   6      576.51      597.09     14.49 o 
   4   4   6      184.45      213.51     18.84 o 
   6   4   6       94.84       94.81      6.29 o 
   8   4   6     1039.54     1029.55     27.47 o 
  10   4   6      298.38      302.03      7.02 o 
  12   4   6     1408.06     1240.11     33.29 o 
  14   4   6      246.45      235.94     14.45 o 
  16   4   6      158.74      151.99     15.65 o 
  18   4   6       75.65       65.56     20.46 o 
  20   4   6      172.81      138.88     48.63 o 
 -19   5   6      285.55      270.02     34.35 o 
 -17   5   6      525.35      432.38     35.29 o 
 -15   5   6     1190.60     1156.22     46.36 o 
 -13   5   6     2323.24     2259.66     69.78 o 
 -11   5   6      267.10      258.74     27.60 o 
  -9   5   6      105.09      111.11     23.68 o 
  -7   5   6      280.20      359.27     18.42 o 
  -5   5   6     2735.29     2839.73     79.61 o 
  -3   5   6      251.22      299.49     11.93 o 
  -1   5   6      950.83      932.34     20.51 o 
   1   5   6     1337.86     1229.09     40.08 o 
   3   5   6     1440.90     1462.09     35.96 o 
   5   5   6     1467.48     1360.33     43.94 o 
   7   5   6     4024.36     3840.62    106.25 o 
   9   5   6      238.26      254.10     12.73 o 
  11   5   6     9119.64     9985.09    441.36 o 
  13   5   6      770.18      695.09     23.95 o 
  15   5   6     3954.75     4164.03    153.45 o 
  17   5   6      482.22      503.16     38.12 o 
  19   5   6       21.08       20.37     17.56 o 
 -18   6   6      171.90      127.74     52.55 o 
 -16   6   6       37.77       39.85     16.80 o 
 -14   6   6       12.02       18.00     15.29 o 
 -12   6   6     6861.77     7817.44    224.08 o 
 -10   6   6     2100.30     2131.56     56.84 o 
  -8   6   6       70.97       86.78     24.29 o 
  -6   6   6      706.62      656.40     21.68 o 
  -4   6   6       64.77       57.40     15.37 o 
  -2   6   6      188.98      252.14     25.47 o 
   0   6   6      126.55      140.15      6.30 o 
   2   6   6      708.74      588.45     42.90 o 
   4   6   6      953.53      986.53     38.74 o 
   6   6   6      400.13      407.75     18.32 o 
   8   6   6      216.43      215.58     28.97 o 
  10   6   6     1558.45     1535.73     58.31 o 
  12   6   6      681.64      718.42     31.52 o 
  14   6   6     7111.75     7891.70    295.02 o 
  16   6   6       15.82       15.66     17.53 o 
  18   6   6       99.81       90.90     31.10 o 
 -17   7   6      225.03      239.24     71.31 o 
 -15   7   6       42.81       48.02     20.30 o 
 -13   7   6       68.35       79.03     21.71 o 
 -11   7   6      115.40      124.49     29.37 o 
  -9   7   6      157.59      153.41     33.04 o 
  -7   7   6       13.59       16.22      6.91 o 
  -5   7   6     2516.19     2662.05     73.13 o 
  -3   7   6     3415.92     3386.96     91.40 o 
  -1   7   6     1151.66     1120.52     32.86 o 
   1   7   6     2728.78     2833.31     74.89 o 
   3   7   6      174.31      189.58     35.23 o 
   5   7   6     4056.68     4303.55    110.42 o 
   7   7   6       52.18       50.64     21.09 o 
   9   7   6        8.46       12.20     11.79 o 
  11   7   6       61.77       85.10     25.84 o 
  13   7   6      563.01      487.33     51.14 o 
  15   7   6      871.73      844.52     58.08 o 
  17   7   6      114.16       98.14     44.32 o 
 -14   8   6     1558.67     1664.91    106.24 o 
 -12   8   6       63.17       86.75     21.10 o 
 -10   8   6     1188.26     1272.58     48.51 o 
  -8   8   6     2651.84     2650.58     74.53 o 
  -6   8   6       10.05       12.63      9.58 o 
  -4   8   6       85.69       70.50     15.61 o 
  -2   8   6     3937.26     4148.91    133.94 o 
   0   8   6       44.78       45.78     18.20 o 
   2   8   6       53.54       42.73     18.70 o 
   4   8   6      645.37      630.49     35.61 o 
   6   8   6      843.87      808.60     37.16 o 
   8   8   6      533.91      565.17     33.66 o 
  10   8   6      203.68      262.23     47.74 o 
  12   8   6     1481.87     1607.73     96.73 o 
  14   8   6      520.85      580.06     52.93 o 
 -11   9   6        9.37       14.06      8.84 o 
  -9   9   6       15.16       17.08     12.48 o 
  -7   9   6      160.33      149.61     46.54 o 
  -5   9   6      117.11      109.52     36.25 o 
  -3   9   6      321.64      348.72     41.35 o 
  -1   9   6      906.13     1041.15     48.73 o 
   1   9   6        4.96       18.98     16.54 o 
   3   9   6     1928.99     2005.30     96.80 o 
   5   9   6      296.00      326.07     37.93 o 
   7   9   6      314.30      353.04     36.13 o 
   9   9   6       61.60       47.51     19.58 o 
  11   9   6      146.45      128.47     46.90 o 
  -8  10   6      140.66      101.23     51.28 o 
  -6  10   6      333.20      310.31     80.93 o 
  -4  10   6      456.41      512.63     65.12 o 
  -2  10   6      736.93      747.36     91.44 o 
   0  10   6      136.96      118.24     32.90 o 
   2  10   6      319.41      308.63     48.78 o 
   4  10   6      271.88      233.91     76.89 o 
   6  10   6       41.35       10.73     14.55 o 
   8  10   6      606.34      695.76     70.55 o 
 -21   1   7      782.61      763.95     64.63 o 
 -19   1   7      731.32      662.21     31.33 o 
 -17   1   7      113.75       76.08     30.91 o 
 -15   1   7      358.94      305.71     17.32 o 
 -13   1   7      279.27      262.96     16.44 o 
 -11   1   7      405.75      422.18     17.39 o 
  -9   1   7     1031.34     1210.19     36.50 o 
  -7   1   7     2457.71     2850.08    111.46 o 
  -5   1   7     1139.18     1123.10     29.48 o 
  -3   1   7     1974.68     2170.00     31.38 o 
  -1   1   7     2030.44     2378.48     30.07 o 
   1   1   7    36054.20    39777.22    229.97 o 
   3   1   7     1462.50     1462.68     19.92 o 
   5   1   7      238.84      221.98      8.71 o 
   7   1   7       68.01       46.57      8.29 o 
   9   1   7      334.75      336.51     11.23 o 
  11   1   7      442.27      416.63     14.02 o 
  13   1   7      162.73      150.92      8.52 o 
  15   1   7      795.23      695.89     25.37 o 
  17   1   7       65.28       44.49      9.27 o 
  19   1   7      308.53      328.18     28.08 o 
  21   1   7      297.85      264.02     30.60 o 
 -22   2   7        1.22       12.53     15.30 o 
 -20   2   7        2.60       12.10     11.43 o 
 -18   2   7      441.50      398.79     29.74 o 
 -16   2   7       35.30       30.80     15.26 o 
 -14   2   7      857.89      910.95     44.52 o 
 -12   2   7      129.79      141.36      7.15 o 
 -10   2   7      261.47      283.49     11.40 o 
  -8   2   7     2197.96     2453.65     61.76 o 
  -6   2   7     3326.68     3635.36     80.56 o 
  -4   2   7     1483.45     1601.91     39.74 o 
  -2   2   7     1565.15     1533.80     20.54 o 
   0   2   7       25.90       15.78      5.40 o 
   2   2   7     2455.06     2573.47     57.87 o 
   4   2   7       48.83       54.31      6.24 o 
   6   2   7      129.16      130.20      7.75 o 
   8   2   7      718.80      734.40     17.60 o 
  10   2   7      178.17      187.17      9.36 o 
  12   2   7      530.57      564.38     21.24 o 
  14   2   7     4555.56     4899.17     93.58 o 
  16   2   7     1063.19     1009.24     33.70 o 
  18   2   7       65.02       58.48     17.98 o 
  20   2   7     1888.26     1903.42     88.32 o 
  22   2   7      239.69      247.94     27.16 o 
 -21   3   7      784.75      769.21     38.48 o 
 -19   3   7      156.58      154.86     49.09 o 
 -17   3   7       12.62       12.60     11.65 o 
 -15   3   7     4081.71     4440.08    135.79 o 
 -13   3   7      552.18      472.75     27.01 o 
 -11   3   7     1132.63     1188.31     46.71 o 
  -9   3   7     1824.93     2023.57     78.35 o 
  -7   3   7      106.01      101.74     18.43 o 
  -5   3   7      119.38       74.44     10.85 o 
  -3   3   7     5388.77     4992.54    168.17 o 
  -1   3   7      556.36      473.78     10.95 o 
   1   3   7     4542.09     4173.62    132.13 o 
   3   3   7     4347.40     4127.35    141.65 o 
   5   3   7     1475.50     1474.83     30.65 o 
   7   3   7      381.40      358.72     10.69 o 
   9   3   7        3.07       11.19      7.42 o 
  11   3   7     5256.58     5745.78    161.01 o 
  13   3   7       54.35       58.50     16.30 o 
  15   3   7       98.77       81.61     19.76 o 
  17   3   7      859.44      927.66     37.94 o 
  19   3   7       11.68       17.00     15.09 o 
  21   3   7      340.56      318.81     43.55 o 
 -20   4   7      264.02      198.79     60.34 o 
 -18   4   7      674.13      658.97     36.98 o 
 -16   4   7     2134.51     2163.62     86.70 o 
 -14   4   7     2730.15     2839.68     94.31 o 
 -12   4   7     3110.18     3051.93     77.55 o 
 -10   4   7       59.66       94.27     30.08 o 
  -8   4   7      280.27      322.65     20.25 o 
  -6   4   7     2179.09     2260.34     64.36 o 
  -4   4   7      708.59      733.25     16.87 o 
  -2   4   7      875.55      802.39     18.77 o 
   0   4   7      561.70      535.03     13.64 o 
   2   4   7      300.84      316.62      5.65 o 
   4   4   7     2253.57     2358.24     49.64 o 
   6   4   7     1036.08     1154.25     35.94 o 
   8   4   7     6502.75     6810.06    242.08 o 
  10   4   7     9265.39     9238.12    350.39 o 
  12   4   7      830.13      858.63     24.65 o 
  14   4   7      312.13      278.84     30.49 o 
  16   4   7      261.02      302.44     26.76 o 
  18   4   7     2319.53     2323.49    109.72 o 
  20   4   7        1.81       13.88     14.86 o 
 -19   5   7      429.39      475.04     34.77 o 
 -17   5   7      470.71      409.57     36.25 o 
 -15   5   7        3.41       12.23     12.66 o 
 -13   5   7      647.32      744.46     40.46 o 
 -11   5   7     3234.70     3322.83     76.21 o 
  -9   5   7      764.40      738.08     28.55 o 
  -7   5   7      356.17      323.93     21.67 o 
  -5   5   7        1.12        0.39      5.11 o 
  -3   5   7     2114.17     2073.48     51.06 o 
  -1   5   7     2909.07     2817.85     80.57 o 
   1   5   7      169.47      141.16     13.35 o 
   3   5   7     3350.13     3483.83     98.42 o 
   5   5   7      192.55      209.44     10.30 o 
   7   5   7      191.67      192.47     11.93 o 
   9   5   7      738.09      754.15     29.02 o 
  11   5   7      611.61      571.48     56.62 o 
  13   5   7      186.34      205.19     61.16 o 
  15   5   7      293.85      283.34     32.13 o 
  17   5   7       94.96       84.47     30.81 o 
  19   5   7     1021.99     1093.77     48.59 o 
 -18   6   7      315.53      239.94     74.57 o 
 -16   6   7      162.34      156.92     50.05 o 
 -14   6   7       18.02       29.66     14.30 o 
 -12   6   7     1721.21     1691.39     63.82 o 
 -10   6   7      543.10      579.80     25.35 o 
  -8   6   7      983.14     1054.34     35.14 o 
  -6   6   7     1663.09     1656.60     36.44 o 
  -4   6   7     1168.79     1178.97     33.92 o 
  -2   6   7       97.54      107.26     15.45 o 
   0   6   7      283.59      270.03     10.90 o 
   2   6   7      416.65      426.97     19.68 o 
   4   6   7     1279.22     1302.91     41.03 o 
   6   6   7       57.17       77.95     24.51 o 
   8   6   7      153.18      135.03     27.77 o 
  10   6   7      164.08      168.50     16.28 o 
  12   6   7      466.42      542.05     65.46 o 
  14   6   7       51.48       50.56     21.12 o 
  16   6   7     1496.19     1603.42     89.35 o 
  18   6   7       23.07       38.79     24.21 o 
 -15   7   7       38.66       43.21     24.52 o 
 -13   7   7      719.19      683.72     42.88 o 
 -11   7   7      495.59      448.38     27.30 o 
  -9   7   7      656.44      630.58     30.31 o 
  -7   7   7       81.13       70.95     20.08 o 
  -5   7   7      319.71      294.57     16.35 o 
  -3   7   7      447.85      389.90     18.39 o 
  -1   7   7       18.94       23.74     11.99 o 
   1   7   7      407.23      341.05     27.59 o 
   3   7   7       36.36       22.39     12.98 o 
   5   7   7      405.06      387.15     21.67 o 
   7   7   7      330.08      290.42     29.88 o 
   9   7   7        0.52       10.62     13.56 o 
  11   7   7       14.51       19.84     16.75 o 
  13   7   7     1328.86     1297.06     86.54 o 
  15   7   7      877.44      734.54     60.31 o 
 -14   8   7       17.96       19.00     15.30 o 
 -12   8   7      150.02      107.75     36.07 o 
 -10   8   7      789.10      788.97     45.37 o 
  -8   8   7       63.80       62.99     20.90 o 
  -6   8   7      537.72      491.72     41.76 o 
  -4   8   7       33.87       22.16     11.79 o 
  -2   8   7      183.65      156.78     44.33 o 
   0   8   7     1252.91     1263.46     49.68 o 
   2   8   7        2.19        8.97     11.03 o 
   4   8   7      243.27      219.68     52.60 o 
   6   8   7      208.00      168.52     37.41 o 
   8   8   7        3.70       17.90     15.89 o 
  10   8   7        0.05        7.35     21.77 o 
  12   8   7       34.22       27.18     17.85 o 
  14   8   7       33.51       28.59     19.12 o 
 -11   9   7        6.26       11.51     15.63 o 
  -9   9   7       11.74        9.14     13.65 o 
  -7   9   7        6.01        6.28     18.32 o 
  -5   9   7       89.62       92.26     25.12 o 
  -3   9   7      967.25      928.65     52.41 o 
  -1   9   7      318.30      255.32     51.80 o 
   1   9   7      830.39      845.87     47.35 o 
   3   9   7      418.61      413.98     31.78 o 
   5   9   7     2794.47     3079.11    137.81 o 
   7   9   7       40.41       42.53     29.66 o 
   9   9   7       33.78       14.03     20.76 o 
  11   9   7      555.79      468.81     80.08 o 
  -4  10   7       41.84       40.97     24.29 o 
  -2  10   7        0.19       13.49     17.21 o 
   0  10   7      588.79      556.99     31.19 o 
   2  10   7      212.05      175.74     60.67 o 
   4  10   7      205.33      161.94     52.70 o 
 -20   0   8       49.66       83.72     28.57 o 
 -18   0   8       40.55       16.91     18.02 o 
 -16   0   8     1598.13     1476.80     69.71 o 
 -14   0   8       34.24       41.72     17.08 o 
 -12   0   8      471.97      421.04     32.94 o 
 -10   0   8    10557.63    11185.15    485.51 o 
  -8   0   8      178.14      159.20     20.69 o 
  -6   0   8     1008.83      870.72     55.15 o 
  -4   0   8     1761.05     1862.35     91.28 o 
  -2   0   8      476.63      499.69     15.21 o 
   0   0   8       44.86       34.91     10.13 o 
   2   0   8     9082.31     8426.86    229.50 o 
   4   0   8      351.76      414.44      9.99 o 
   6   0   8       23.98       13.90      6.55 o 
   8   0   8       43.26       40.65      2.05 o 
  10   0   8     1443.11     1491.00     37.66 o 
  12   0   8     1363.92     1376.91    151.30 o 
  14   0   8     6468.40     6974.07    201.43 o 
  16   0   8     1769.01     1936.54     85.04 o 
  18   0   8        7.95        3.17     21.17 o 
  20   0   8       45.22       29.98     18.53 o 
 -21   1   8      298.74      226.36     84.10 o 
 -19   1   8      463.39      475.31     42.90 o 
 -17   1   8       51.36       44.66     18.12 o 
 -15   1   8      724.11      747.68     46.31 o 
 -13   1   8      543.44      495.46     22.26 o 
 -11   1   8     1225.30     1178.80     43.24 o 
  -9   1   8     2615.71     2896.31    103.25 o 
  -7   1   8      424.21      439.80     15.64 o 
  -5   1   8      215.20      223.53     13.61 o 
  -3   1   8      780.81      887.96     30.28 o 
  -1   1   8     2143.33     2218.74     39.54 o 
   1   1   8     2361.08     2478.64     39.33 o 
   3   1   8    11407.01    11027.00    187.05 o 
   5   1   8      156.71      137.36      7.85 o 
   7   1   8      573.15      566.69     15.10 o 
   9   1   8       98.70      109.23      9.66 o 
  11   1   8      268.25      273.10      9.39 o 
  13   1   8      538.60      488.73     15.67 o 
  15   1   8      322.57      254.23     21.98 o 
  17   1   8       42.14       37.28     12.58 o 
  19   1   8     2256.25     2254.57    108.69 o 
  21   1   8      102.58       62.44     27.74 o 
 -20   2   8      641.72      611.25     51.75 o 
 -18   2   8        1.21       10.60     10.68 o 
 -16   2   8       92.39       84.73     29.07 o 
 -14   2   8      492.55      531.04     41.46 o 
 -12   2   8     1285.59     1326.07     65.00 o 
 -10   2   8        0.35        3.47      5.96 o 
  -8   2   8      987.76      982.99     40.24 o 
  -6   2   8      519.37      484.95     16.90 o 
  -4   2   8     1318.34     1345.95     41.60 o 
  -2   2   8     1363.67     1357.05     29.39 o 
   0   2   8       71.32       83.62      6.97 o 
   2   2   8       81.40       70.51      7.48 o 
   4   2   8     1390.28     1489.98     29.60 o 
   6   2   8      170.96      150.48      7.65 o 
   8   2   8       24.64       22.40      5.83 o 
  10   2   8      942.53      945.63     31.08 o 
  12   2   8     2850.41     3002.22     58.45 o 
  14   2   8      203.11      223.66     23.00 o 
  16   2   8        0.89        9.43      7.97 o 
  18   2   8     1531.81     1651.32     61.68 o 
  20   2   8      824.42      728.87     60.73 o 
 -19   3   8      129.78       87.91     30.37 o 
 -17   3   8     1082.43     1000.32     54.89 o 
 -15   3   8      303.35      275.83     28.51 o 
 -13   3   8      314.89      343.91     27.10 o 
 -11   3   8       13.26        8.52      8.76 o 
  -9   3   8        0.79        8.00      4.90 o 
  -7   3   8      653.80      708.59     28.62 o 
  -5   3   8      263.42      283.78     17.31 o 
  -3   3   8       73.03       81.38     11.63 o 
  -1   3   8       56.04       71.43     16.42 o 
   1   3   8     1122.75     1217.39     27.40 o 
   3   3   8        9.92       13.35      5.15 o 
   5   3   8     1382.92     1376.31     43.37 o 
   7   3   8     2702.16     2789.07     79.01 o 
   9   3   8      812.96      810.98     32.21 o 
  11   3   8      326.92      295.19     17.61 o 
  13   3   8       19.71       21.89      9.37 o 
  15   3   8      155.03      184.29     15.81 o 
  17   3   8       26.26       14.63     12.36 o 
  19   3   8     1140.66     1240.93     92.72 o 
 -18   4   8      470.32      408.83     38.26 o 
 -16   4   8      225.46      237.10     68.75 o 
 -14   4   8     1238.30     1294.74     50.26 o 
 -12   4   8      283.91      300.71     22.81 o 
 -10   4   8     2944.96     2899.84     79.87 o 
  -8   4   8      493.64      539.27     24.25 o 
  -6   4   8      208.37      175.95     15.09 o 
  -4   4   8      268.74      263.03     10.25 o 
  -2   4   8      531.61      529.98     16.74 o 
   0   4   8        5.36        2.90      4.33 o 
   2   4   8     1575.51     1572.87     38.17 o 
   4   4   8      914.69      899.65     29.57 o 
   6   4   8     3613.34     3954.64    128.25 o 
   8   4   8      322.60      368.63     61.43 o 
  10   4   8      535.73      586.04     31.08 o 
  12   4   8       12.71       14.79     14.87 o 
  14   4   8       79.68       84.09     28.08 o 
  16   4   8       19.01       21.16     10.93 o 
  18   4   8      163.09      148.21     35.44 o 
 -17   5   8     3412.24     3437.05    136.04 o 
 -15   5   8     3668.68     3836.40    133.08 o 
 -13   5   8      439.92      373.31     41.80 o 
 -11   5   8      941.13      929.86     37.23 o 
  -9   5   8      155.93      171.04     25.20 o 
  -7   5   8     1401.13     1470.07     39.97 o 
  -5   5   8      135.29      147.68     13.51 o 
  -3   5   8      170.19      157.88      8.17 o 
  -1   5   8        9.65       12.12      5.57 o 
   1   5   8       87.75       83.38      3.48 o 
   3   5   8       42.48       49.72     15.87 o 
   5   5   8       55.11       44.23     14.39 o 
   7   5   8    13339.57    13492.40    240.88 o 
   9   5   8      438.93      373.81     39.31 o 
  11   5   8      690.01      677.21     35.62 o 
  13   5   8      137.88      134.85     40.03 o 
  15   5   8        0.01       -0.99     16.89 o 
  17   5   8      187.48      176.59     61.13 o 
 -16   6   8       16.70       21.25     12.75 o 
 -14   6   8       16.13       19.22     12.42 o 
 -12   6   8     1629.84     1697.91     73.88 o 
 -10   6   8        5.34       19.36     11.09 o 
  -8   6   8     1823.10     1903.30     64.91 o 
  -6   6   8      783.40      781.88     25.53 o 
  -4   6   8     1631.18     1717.05     39.19 o 
  -2   6   8     1336.22     1292.15     33.82 o 
   0   6   8       10.86        0.37     10.43 o 
   2   6   8       22.94       35.81     13.77 o 
   4   6   8      125.66      127.17     19.46 o 
   6   6   8     2084.08     2093.21     54.24 o 
   8   6   8      257.87      256.57     39.69 o 
  10   6   8       77.70       78.97     22.10 o 
  12   6   8      353.56      358.63     44.02 o 
  14   6   8      932.06      937.87     62.85 o 
  16   6   8      465.22      461.31     37.14 o 
 -15   7   8      500.47      519.99     30.73 o 
 -13   7   8      369.92      400.57     43.93 o 
 -11   7   8      223.45      217.15     30.43 o 
  -9   7   8      795.91      784.99     37.03 o 
  -7   7   8      161.70      156.37     18.71 o 
  -5   7   8      204.68      184.08     28.37 o 
  -3   7   8     2721.72     2656.96     92.07 o 
  -1   7   8     3104.26     2949.21     97.35 o 
   1   7   8      671.68      712.47     31.77 o 
   3   7   8        0.45        4.33     10.23 o 
   5   7   8      382.50      415.06     28.19 o 
   7   7   8     1884.79     1978.89     85.09 o 
   9   7   8      637.02      674.54     63.77 o 
  11   7   8      924.67      943.67     51.79 o 
  13   7   8      257.35      191.48     59.43 o 
  15   7   8      118.66       89.57     37.91 o 
 -12   8   8      171.69      202.40     33.00 o 
 -10   8   8      807.79      843.41     53.47 o 
  -8   8   8      641.66      649.79     57.11 o 
  -6   8   8     1388.20     1433.26     73.90 o 
  -4   8   8       41.48       84.79     31.26 o 
  -2   8   8       82.66       85.73     26.29 o 
   0   8   8     3509.64     3678.44    143.36 o 
   2   8   8      175.30      154.55     48.89 o 
   4   8   8     1995.02     1985.90     78.90 o 
   6   8   8      271.81      243.97     78.72 o 
   8   8   8       71.37       51.50     20.68 o 
  10   8   8      980.88      942.49     86.40 o 
  12   8   8      341.71      323.31     76.08 o 
  -7   9   8       40.42       31.05     15.69 o 
  -5   9   8      348.02      341.07     47.33 o 
  -3   9   8       83.03       78.49     31.73 o 
  -1   9   8       93.07      105.30     29.52 o 
   1   9   8      264.86      300.15     25.12 o 
   3   9   8      637.88      653.10     50.25 o 
   5   9   8      260.85      236.58     82.07 o 
   7   9   8      196.74      193.20     64.79 o 
 -19   1   9      371.60      313.15     50.50 o 
 -17   1   9      151.03      156.59     74.29 o 
 -15   1   9        8.30       16.23     13.14 o 
 -13   1   9        0.22        6.87      9.14 o 
 -11   1   9      661.47      718.68     34.32 o 
  -9   1   9      742.52      774.93     38.06 o 
  -7   1   9      619.39      636.23     34.69 o 
  -5   1   9      217.05      249.91     18.21 o 
  -3   1   9      260.30      246.93     14.55 o 
  -1   1   9      274.79      292.31      9.86 o 
   1   1   9      271.29      274.86      9.69 o 
   3   1   9     4050.47     4211.24     94.93 o 
   5   1   9       15.94       29.12      8.47 o 
   7   1   9        1.02        6.29      3.52 o 
   9   1   9     1427.90     1403.64     27.57 o 
  11   1   9     1757.69     1695.15     42.63 o 
  13   1   9      273.72      257.38     25.43 o 
  15   1   9        2.53       -0.11     10.99 o 
  17   1   9      188.63      182.94     25.76 o 
  19   1   9      174.81      131.77     42.32 o 
 -18   2   9     1023.52      997.73     68.41 o 
 -16   2   9     2338.04     2346.02    105.76 o 
 -14   2   9       23.74       26.66     18.80 o 
 -12   2   9        1.43        8.84     12.29 o 
 -10   2   9      171.02      170.25     26.24 o 
  -8   2   9      389.48      365.26     24.82 o 
  -6   2   9     2331.52     2496.16     68.85 o 
  -4   2   9     2786.98     2958.17    111.68 o 
  -2   2   9     2623.27     2740.63     77.52 o 
   0   2   9      636.90      596.63     20.29 o 
   2   2   9     2808.95     2946.19     67.82 o 
   4   2   9      864.10      853.91     25.73 o 
   6   2   9      189.41      185.99      8.54 o 
   8   2   9       11.48       11.51      6.09 o 
  10   2   9      169.48      158.11     13.76 o 
  12   2   9      410.82      404.49     17.07 o 
  14   2   9      251.24      245.51     17.97 o 
  16   2   9      890.24      932.73     39.79 o 
  18   2   9      101.69       85.10     40.21 o 
 -19   3   9     1193.03     1159.32     41.06 o 
 -17   3   9       25.44       43.33     21.04 o 
 -15   3   9       20.12       12.27     14.33 o 
 -13   3   9     4847.47     5373.19    211.81 o 
 -11   3   9        2.20       -1.17     18.90 o 
  -9   3   9      125.10      107.53     47.57 o 
  -7   3   9     1502.02     1688.62     61.29 o 
  -5   3   9       88.80       83.05     23.88 o 
  -3   3   9     1506.02     1646.63     44.96 o 
  -1   3   9       69.27       72.02      8.87 o 
   1   3   9      130.73      129.27      7.40 o 
   3   3   9     5806.35     5798.05    110.96 o 
   5   3   9     3685.72     3762.45     92.75 o 
   7   3   9      474.48      465.96     21.62 o 
   9   3   9     1021.11     1027.00     31.40 o 
  11   3   9       57.76       55.90     17.25 o 
  13   3   9      773.93      808.57     35.06 o 
  15   3   9       45.14       52.94     25.31 o 
  17   3   9      263.40      207.38     59.66 o 
  19   3   9      280.99      258.53    106.57 o 
 -18   4   9     1258.95     1141.74     42.65 o 
 -16   4   9      855.02      835.45     49.65 o 
 -14   4   9     3155.12     3145.89    105.08 o 
 -12   4   9      755.30      740.67     34.59 o 
 -10   4   9     2229.07     2399.23     76.78 o 
  -8   4   9      118.51      102.70     26.82 o 
  -6   4   9     2382.16     2473.98     76.21 o 
  -4   4   9        0.56        6.85     10.55 o 
  -2   4   9     2540.82     2845.52     75.95 o 
   0   4   9       33.33       43.23     10.94 o 
   2   4   9      305.11      321.53     12.15 o 
   4   4   9     3015.66     2986.43     68.35 o 
   6   4   9      735.33      709.86     37.25 o 
   8   4   9      510.69      440.60     25.21 o 
  10   4   9     4580.11     4962.28    168.04 o 
  12   4   9       43.33       33.05     12.85 o 
  14   4   9      223.91      230.15     25.48 o 
  16   4   9     2510.49     2615.88    168.21 o 
  18   4   9        8.52       15.88     12.42 o 
 -17   5   9      142.70      125.70     44.85 o 
 -15   5   9      172.11      172.29     52.12 o 
 -13   5   9       54.77       53.06     22.02 o 
 -11   5   9     1486.92     1576.13     57.84 o 
  -9   5   9      506.78      526.69     26.41 o 
  -7   5   9       74.33       70.64     20.55 o 
  -5   5   9      204.83      213.25     12.79 o 
  -3   5   9      343.02      327.66     14.14 o 
  -1   5   9       79.89      111.39     18.60 o 
   1   5   9     1457.11     1415.13     46.49 o 
   3   5   9     1818.04     1912.05     50.51 o 
   5   5   9     1959.70     2052.58     73.90 o 
   7   5   9      207.98      250.21     59.38 o 
   9   5   9      144.61      181.95     60.35 o 
  11   5   9       89.26      119.60     35.48 o 
  13   5   9     1507.57     1582.37     79.82 o 
  15   5   9       26.23       19.80     16.44 o 
  17   5   9        6.55        5.81     18.82 o 
 -14   6   9      236.67      179.45     60.61 o 
 -12   6   9      242.26      220.18     29.11 o 
 -10   6   9       20.59       11.33      8.57 o 
  -8   6   9       88.68       95.53     36.91 o 
  -6   6   9      381.91      377.22     19.51 o 
  -4   6   9     2064.22     2010.31     58.42 o 
  -2   6   9      139.23      158.55     22.76 o 
   0   6   9      453.64      509.47     21.50 o 
   2   6   9       46.24       28.81     13.04 o 
   4   6   9      594.85      563.99     36.88 o 
   6   6   9      216.64      241.12     33.16 o 
   8   6   9     2179.68     2152.21     83.11 o 
  10   6   9      302.13      296.06     51.68 o 
  12   6   9     1395.76     1440.25     89.88 o 
  14   6   9      675.39      741.32     62.12 o 
 -13   7   9      250.22      174.29     46.11 o 
 -11   7   9      811.17      800.64     53.17 o 
  -9   7   9      135.87      104.74     33.53 o 
  -7   7   9      785.25      695.94     64.13 o 
  -5   7   9      621.86      671.95     54.02 o 
  -3   7   9      528.41      470.93     18.87 o 
  -1   7   9      529.97      558.52     29.44 o 
   1   7   9       24.35       27.42     12.07 o 
   3   7   9      105.42      118.52     31.71 o 
   5   7   9      352.68      416.57     40.81 o 
   7   7   9      350.14      371.10     98.66 o 
   9   7   9      123.49       88.97     23.76 o 
  11   7   9      118.51       93.11     35.13 o 
  13   7   9      313.67      261.09     46.24 o 
 -10   8   9       48.32       51.98     18.72 o 
  -8   8   9       56.99       46.10     28.04 o 
  -6   8   9      934.72      934.53     61.74 o 
  -4   8   9        0.11        9.34     16.49 o 
  -2   8   9      206.70      136.93     40.98 o 
   0   8   9      606.80      629.85     34.57 o 
   2   8   9      309.25      264.25     32.45 o 
   4   8   9      100.92       74.88     25.59 o 
   6   8   9      560.35      463.86     52.32 o 
   8   8   9      150.77      133.93     59.70 o 
  10   8   9      167.10      166.34     68.00 o 
  -5   9   9        6.70       11.65     18.69 o 
  -3   9   9      322.41      353.55     54.14 o 
  -1   9   9     2226.18     2284.51     74.61 o 
   1   9   9       68.88       58.20     29.51 o 
   3   9   9      200.42      156.13     35.30 o 
   5   9   9      178.74      146.81     51.92 o 
 -18   0  10       18.73        9.28     33.51 o 
 -16   0  10     2112.50     2113.66    192.83 o 
 -14   0  10       40.49       41.46     45.25 o 
 -12   0  10      173.19      176.96    115.32 o 
 -10   0  10     1090.81     1117.30     92.34 o 
  -8   0  10     3369.37     4040.85    209.86 o 
  -6   0  10        9.15        8.05     22.55 o 
  -4   0  10     1679.76     1700.91    153.49 o 
  -2   0  10     3507.85     3535.57    124.44 o 
   0   0  10     8512.40     7955.11    202.78 o 
   2   0  10     9133.59     8455.59    197.71 o 
   4   0  10     3047.19     3202.17     90.54 o 
   6   0  10      257.79      245.73     23.43 o 
   8   0  10      177.07      139.93     67.56 o 
  10   0  10      566.19      426.86     31.32 o 
  12   0  10      915.85      900.78     64.84 o 
  14   0  10     3671.54     3406.68    169.44 o 
  16   0  10      151.49      155.57     67.97 o 
  18   0  10      380.79      480.07     47.75 o 
 -17   1  10      184.36      176.13     79.74 o 
 -15   1  10     1377.32     1423.32     73.27 o 
 -13   1  10       62.79       52.86     19.55 o 
 -11   1  10      137.16      131.78     69.40 o 
  -9   1  10      590.35      537.25     40.53 o 
  -7   1  10      442.11      503.25     29.48 o 
  -5   1  10      444.77      447.80     22.06 o 
  -3   1  10       96.23      129.98     19.43 o 
  -1   1  10      549.58      525.55     15.57 o 
   1   1  10      537.30      535.45     14.73 o 
   3   1  10      169.12      166.95      8.42 o 
   5   1  10     1308.84     1248.33     39.36 o 
   7   1  10     2458.06     2465.22     50.29 o 
   9   1  10     1684.71     1753.23     49.52 o 
  11   1  10      786.89      835.85     36.90 o 
  13   1  10      466.12      528.14     31.43 o 
  15   1  10       19.85       25.36     18.05 o 
  17   1  10      113.95       95.34     36.30 o 
 -18   2  10      223.80      165.03     80.00 o 
 -16   2  10      248.16      214.80     74.50 o 
 -14   2  10      225.94      207.80     31.29 o 
 -12   2  10      122.32      123.00     71.09 o 
 -10   2  10      456.26      500.28     30.03 o 
  -8   2  10        8.77       18.13     13.95 o 
  -6   2  10     1165.65     1381.32     46.22 o 
  -4   2  10     2118.62     2116.84     56.86 o 
  -2   2  10       28.54       20.23     10.91 o 
   0   2  10      850.04      808.86     24.61 o 
   2   2  10     3932.46     4286.02    101.67 o 
   4   2  10     1699.88     1724.34     44.31 o 
   6   2  10      132.80      131.97     17.31 o 
   8   2  10        2.67       11.90      7.92 o 
  10   2  10      399.44      309.01     15.97 o 
  12   2  10      787.01      749.56     31.51 o 
  14   2  10      305.46      310.98     49.51 o 
  16   2  10      440.97      503.45     51.78 o 
  18   2  10      132.82      114.88     45.90 o 
 -17   3  10     1786.24     1882.66     61.48 o 
 -15   3  10      213.23      216.27     28.15 o 
 -13   3  10      122.35       95.05     34.97 o 
 -11   3  10      142.96      134.97     72.60 o 
  -9   3  10      289.72      279.67     33.66 o 
  -7   3  10      176.51      166.91     26.31 o 
  -5   3  10      473.00      450.88     25.06 o 
  -3   3  10      110.92      102.13     27.97 o 
  -1   3  10     1303.29     1351.77     40.99 o 
   1   3  10     1948.03     2004.14     48.23 o 
   3   3  10        4.03        7.57     12.32 o 
   5   3  10     3036.08     3330.63     71.24 o 
   7   3  10     2174.49     2252.89     54.22 o 
   9   3  10       19.16       26.20     13.30 o 
  11   3  10       77.14       52.62     20.42 o 
  13   3  10        4.81        4.60     17.16 o 
  15   3  10      275.45      227.16     95.62 o 
  17   3  10       40.72       29.67     17.18 o 
 -16   4  10       52.82       39.96     20.50 o 
 -14   4  10     1503.25     1590.50     82.57 o 
 -12   4  10      123.16      120.33     39.84 o 
 -10   4  10        5.87       17.86     11.01 o 
  -8   4  10      229.44      207.70     51.70 o 
  -6   4  10      138.95      106.91     28.95 o 
  -4   4  10      255.46      248.45     16.24 o 
  -2   4  10      234.34      239.29     15.94 o 
   0   4  10     1205.51     1190.34     33.79 o 
   2   4  10       67.67       72.01     16.06 o 
   4   4  10      300.54      291.73     27.36 o 
   6   4  10       48.66       48.20     23.40 o 
   8   4  10       75.12       81.05     32.18 o 
  10   4  10       89.86       78.58     29.06 o 
  12   4  10      352.78      315.02     34.59 o 
  14   4  10        6.35       18.37     17.28 o 
  16   4  10        5.33        9.54     11.87 o 
 -15   5  10      607.93      559.31     29.92 o 
 -13   5  10     1524.80     1548.53     79.61 o 
 -11   5  10       17.65       10.52     15.12 o 
  -9   5  10       76.03       90.43     26.41 o 
  -7   5  10      257.01      231.02     21.17 o 
  -5   5  10       87.96       67.65     15.47 o 
  -3   5  10        4.22       10.00      5.52 o 
  -1   5  10      277.63      282.25     22.35 o 
   1   5  10       93.54       88.01     10.69 o 
   3   5  10      381.51      386.48     36.89 o 
   5   5  10     1494.78     1569.86     76.37 o 
   7   5  10      523.78      529.70     41.44 o 
   9   5  10      328.50      273.26     78.66 o 
  11   5  10      270.08      281.06     69.08 o 
  13   5  10       34.09       35.22     20.01 o 
  15   5  10      130.42      129.29     77.61 o 
 -12   6  10      392.71      381.00     39.22 o 
 -10   6  10      985.98      998.99     51.19 o 
  -8   6  10      105.57      106.55     28.91 o 
  -6   6  10      697.32      624.69     39.09 o 
  -4   6  10     2068.92     2079.68     94.34 o 
  -2   6  10      177.32      160.90     15.58 o 
   0   6  10      357.04      356.84     18.41 o 
   2   6  10     3864.93     3970.61    135.35 o 
   4   6  10      210.92      204.69     52.28 o 
   6   6  10        0.51       -4.16     16.86 o 
   8   6  10      723.55      722.28     52.79 o 
  10   6  10       61.06       53.08     19.83 o 
  12   6  10      375.30      358.14     38.20 o 
 -11   7  10      848.65      874.47     39.03 o 
  -9   7  10      218.56      226.59     72.51 o 
  -7   7  10      837.33      868.47     56.00 o 
  -5   7  10      264.01      249.37     32.84 o 
  -3   7  10        0.44       10.91      8.56 o 
  -1   7  10     1079.62      993.12     45.13 o 
   1   7  10      651.34      601.01     46.56 o 
   3   7  10     1480.66     1450.07     64.74 o 
   5   7  10      310.22      269.51     36.22 o 
   7   7  10     1278.19     1365.71     79.21 o 
   9   7  10      447.48      500.31     64.01 o 
  11   7  10      208.51      182.64     67.87 o 
  -6   8  10      799.14      778.79     37.44 o 
  -4   8  10      208.26      242.00     30.10 o 
  -2   8  10        3.20        2.44     15.28 o 
   0   8  10     1166.01     1227.21    115.04 o 
   2   8  10      126.78      107.14     36.66 o 
   4   8  10      910.29      979.19    106.28 o 
   6   8  10        0.06        5.12     18.53 o 
 -17   1  11       95.16       84.62     44.90 o 
 -15   1  11      447.87      403.14     68.68 o 
 -13   1  11      974.03      971.86     48.58 o 
 -11   1  11     1791.46     1797.38     97.22 o 
  -9   1  11      365.18      353.00     26.57 o 
  -7   1  11      807.39      850.52    106.56 o 
  -5   1  11        1.53        7.25     12.66 o 
  -3   1  11      570.17      601.00     25.52 o 
  -1   1  11       78.45       83.56     31.04 o 
   1   1  11     1412.01     1408.37     29.96 o 
   3   1  11     1583.63     1490.96     41.80 o 
   5   1  11      110.23      109.27     19.41 o 
   7   1  11       11.87       16.71     11.60 o 
   9   1  11      163.09      158.34     44.73 o 
  11   1  11     1072.76     1097.17     54.18 o 
  13   1  11      918.66      975.78     42.08 o 
  15   1  11        2.14       14.21     19.89 o 
  17   1  11      116.02       74.50     38.62 o 
 -16   2  11      316.37      255.94    116.98 o 
 -14   2  11        0.03       -1.04     18.61 o 
 -12   2  11       20.96       10.22     14.90 o 
 -10   2  11        1.26        1.97     13.56 o 
  -8   2  11      170.53      151.50     68.16 o 
  -6   2  11        3.20       12.24     11.41 o 
  -4   2  11      703.76      676.91     27.49 o 
  -2   2  11     3015.36     3265.95    165.04 o 
   0   2  11     1738.51     1772.60     47.00 o 
   2   2  11      757.77      674.16     30.29 o 
   4   2  11     1335.19     1372.11     41.86 o 
   6   2  11     1229.52     1147.85     43.89 o 
   8   2  11      274.01      269.59     18.15 o 
  10   2  11      247.38      175.74     61.90 o 
  12   2  11        0.04       19.29     23.06 o 
  14   2  11       31.91       29.21     18.74 o 
  16   2  11      362.85      299.28     68.07 o 
 -15   3  11        8.80       15.38     21.07 o 
 -13   3  11     1360.47     1476.85     84.58 o 
 -11   3  11      457.69      406.53     46.90 o 
  -9   3  11      614.84      630.81     81.85 o 
  -7   3  11      274.78      302.50     23.06 o 
  -5   3  11        2.38       12.55     10.10 o 
  -3   3  11      107.50      107.80     16.18 o 
  -1   3  11       10.93        4.14      9.94 o 
   1   3  11      565.22      579.86     37.06 o 
   3   3  11     1888.73     1885.19     83.97 o 
   5   3  11     2264.94     2296.88     87.11 o 
   7   3  11       61.20       80.07     24.89 o 
   9   3  11     1649.46     1681.08    117.08 o 
  11   3  11      119.37      134.17     53.11 o 
  13   3  11      444.39      481.37    134.56 o 
  15   3  11      700.32      796.53     40.71 o 
 -14   4  11        1.17       13.56     14.61 o 
 -12   4  11        3.03       -0.85     16.71 o 
 -10   4  11      276.74      259.23     29.78 o 
  -8   4  11     1608.44     1677.67     74.43 o 
  -6   4  11       36.01       33.55     14.05 o 
  -4   4  11     1011.42     1049.43     49.19 o 
  -2   4  11      960.76      996.23     40.40 o 
   0   4  11      744.56      743.04     32.13 o 
   2   4  11      290.63      289.36     23.81 o 
   4   4  11     1567.64     1676.99     67.81 o 
   6   4  11     1768.10     1789.72     67.74 o 
   8   4  11      679.25      656.74     46.43 o 
  10   4  11       73.50       80.08     34.84 o 
  12   4  11       30.37       56.00     32.47 o 
  14   4  11     1492.67     1607.70     86.24 o 
 -13   5  11        0.30       14.95     13.92 o 
 -11   5  11      104.64       75.68     29.93 o 
  -9   5  11     2884.98     3146.24    138.66 o 
  -7   5  11      463.45      522.83     38.73 o 
  -5   5  11        1.21       11.13     11.53 o 
  -3   5  11        5.69        3.14      6.58 o 
  -1   5  11       15.58       12.66      6.79 o 
   1   5  11        4.21        2.36     14.46 o 
   3   5  11       84.33       68.69     24.36 o 
   5   5  11     1414.13     1355.71     69.63 o 
   7   5  11      629.85      679.70     40.74 o 
   9   5  11      221.97      217.01     90.23 o 
  11   5  11      445.87      402.73     59.34 o 
  13   5  11      681.64      776.79     49.77 o 
 -10   6  11      420.92      455.90     40.71 o 
  -8   6  11      189.98      142.73     52.63 o 
  -6   6  11      209.68      219.29     24.42 o 
  -4   6  11      694.98      728.11     43.81 o 
  -2   6  11     1069.99     1091.49     92.15 o 
   0   6  11      615.41      575.44     32.78 o 
   2   6  11        9.84       23.49     12.30 o 
   4   6  11        0.33       22.71     13.53 o 
   6   6  11      495.53      382.43     34.11 o 
   8   6  11      661.96      572.71     54.52 o 
  10   6  11       21.55       16.62     18.91 o 
  -7   7  11       17.18       26.28     21.96 o 
  -5   7  11        1.63       -1.19     18.04 o 
  -3   7  11        4.86       17.42     19.61 o 
  -1   7  11        2.01       -5.40     28.28 o 
   1   7  11       67.59       57.97     27.58 o 
   3   7  11      332.73      322.20     48.01 o 
   5   7  11     1605.64     1673.12    120.13 o 
   7   7  11     1359.68     1334.91     74.86 o 
 -14   0  12      343.23      318.13    113.36 o 
 -12   0  12      445.13      472.57     59.98 o 
 -10   0  12      112.62       75.77     68.67 o 
  -8   0  12     1048.58     1016.50     83.18 o 
  -6   0  12      476.45      482.88     36.40 o 
  -4   0  12      588.41      670.92     49.31 o 
  -2   0  12      672.59      758.71     44.67 o 
   0   0  12      163.92      145.37     23.01 o 
   2   0  12     2361.21     2390.77    160.88 o 
   4   0  12      371.89      409.29     29.94 o 
   6   0  12      547.62      586.12     64.96 o 
   8   0  12     1236.02     1276.72     73.01 o 
  10   0  12      102.41       94.98     37.73 o 
  12   0  12      613.47      603.04     51.90 o 
  14   0  12        0.08        2.11     19.53 o 
 -15   1  12       63.07       56.20     32.89 o 
 -13   1  12      305.05      311.37     32.62 o 
 -11   1  12      520.56      510.53     40.85 o 
  -9   1  12      269.58      289.10     26.23 o 
  -7   1  12     1288.63     1451.83     69.69 o 
  -5   1  12      819.78      823.44     40.97 o 
  -3   1  12      273.58      261.27     21.31 o 
  -1   1  12      559.74      538.38     25.99 o 
   1   1  12     1072.48     1042.44     53.78 o 
   3   1  12     1954.69     1791.74     66.65 o 
   5   1  12      336.38      280.59     27.11 o 
   7   1  12      564.22      534.81     33.07 o 
   9   1  12      751.46      683.59     35.53 o 
  11   1  12      382.48      410.75     33.05 o 
  13   1  12      175.92      195.36     32.61 o 
 -14   2  12       90.79       85.13     44.90 o 
 -12   2  12      271.67      260.04     36.11 o 
 -10   2  12       34.22       27.72     15.54 o 
  -8   2  12       68.21       59.28     26.95 o 
  -6   2  12      362.33      409.54     27.23 o 
  -4   2  12      160.71      161.75     24.90 o 
  -2   2  12      102.35       81.81     27.59 o 
   0   2  12     3770.67     3967.77    125.53 o 
   2   2  12     2954.85     3141.49    108.27 o 
   4   2  12      483.91      469.54     28.84 o 
   6   2  12       42.53       30.08     17.63 o 
   8   2  12      132.59      108.93     59.22 o 
  10   2  12       12.64       31.16     31.27 o 
  12   2  12      332.69      313.36     53.32 o 
  14   2  12      260.98      193.92     83.31 o 
 -13   3  12       14.10       16.28     13.33 o 
 -11   3  12      398.09      404.59     58.29 o 
  -9   3  12       15.69       17.80     18.29 o 
  -7   3  12      271.12      256.68     55.08 o 
  -5   3  12      264.61      251.37     23.57 o 
  -3   3  12       44.13       50.61     19.12 o 
  -1   3  12       36.54       32.83     21.44 o 
   1   3  12      868.94      949.92     43.51 o 
   3   3  12      206.43      200.74     30.68 o 
   5   3  12       89.79       65.66     22.24 o 
   7   3  12       20.13       14.93     19.75 o 
   9   3  12      264.22      288.60     40.68 o 
  11   3  12       24.06       14.94     22.77 o 
  13   3  12      163.18      179.29     72.37 o 
 -12   4  12      613.20      590.96     32.56 o 
 -10   4  12      864.43      799.88     91.22 o 
  -8   4  12       16.32        6.73     14.92 o 
  -6   4  12     1123.01     1182.65     53.13 o 
  -4   4  12      265.55      278.91     23.60 o 
  -2   4  12      666.56      624.08     36.00 o 
   0   4  12        7.29       13.50      8.42 o 
   2   4  12       35.69       20.94     15.59 o 
   4   4  12        9.79       12.37     17.04 o 
   6   4  12       86.85       76.42     34.42 o 
   8   4  12        0.18       77.46     62.79 o 
  10   4  12      118.98       90.53     53.96 o 
  12   4  12       20.87       35.22     30.13 o 
  -9   5  12      188.89      153.51     25.92 o 
  -7   5  12       17.30       14.13     11.48 o 
  -5   5  12      202.91      189.33     53.75 o 
  -3   5  12      900.93      827.51     67.82 o 
  -1   5  12       12.35       16.25     12.69 o 
   1   5  12      150.80      142.53     46.58 o 
   3   5  12       63.17       54.79     26.67 o 
   5   5  12     1135.28     1039.86     61.56 o 
   7   5  12      192.16      130.17     54.35 o 
   9   5  12       65.39       71.03     49.02 o 
  -6   6  12     1345.03     1381.51     79.93 o 
  -4   6  12       56.58       30.06     35.11 o 
  -2   6  12       69.21       59.10     34.34 o 
   0   6  12      912.56      984.00     94.70 o 
   2   6  12      963.43      951.80     79.10 o 
   4   6  12       16.62       22.49     18.17 o 
   6   6  12       52.95       38.94     16.74 o 
 -11   1  13        0.22        7.98     20.02 o 
  -9   1  13      300.58      323.68     38.82 o 
  -7   1  13      585.51      595.37     50.01 o 
  -5   1  13      893.44      897.36     55.33 o 
  -3   1  13      228.37      228.82     25.57 o 
  -1   1  13      364.64      302.83     36.44 o 
   1   1  13      607.25      540.99     37.69 o 
   3   1  13     2848.22     2713.54    106.94 o 
   5   1  13      339.63      272.36     44.05 o 
   7   1  13       36.52       17.17     12.13 o 
   9   1  13        8.94       10.95     19.78 o 
  11   1  13      374.97      361.90     34.80 o 
 -10   2  13        0.00        2.20     17.76 o 
  -8   2  13       77.35       54.52     27.73 o 
  -6   2  13      128.66      102.62     40.35 o 
  -4   2  13      143.77      135.45     44.54 o 
  -2   2  13     1841.86     1945.69     95.67 o 
   0   2  13      343.92      397.08     32.61 o 
   2   2  13      146.98      100.85     57.03 o 
   4   2  13       11.77       16.95     17.05 o 
   6   2  13     1096.64     1157.48     87.79 o 
   8   2  13      376.27      372.94     86.14 o 
  10   2  13        1.73        1.71     17.40 o 
  -9   3  13      370.41      387.15     73.43 o 
  -7   3  13      394.49      374.45     50.01 o 
  -5   3  13      274.25      245.67     58.30 o 
  -3   3  13      116.67      102.82     63.37 o 
  -1   3  13     1047.58     1015.11    102.97 o 
   1   3  13        2.18        6.34     13.69 o 
   3   3  13      140.51      105.76     53.35 o 
   5   3  13       41.76       59.37     25.87 o 
   7   3  13      672.04      658.18     67.26 o 
   9   3  13      102.75      145.68     69.58 o 
  -8   4  13     1068.10     1026.69     41.85 o 
  -6   4  13       84.17       56.56     37.26 o 
  -4   4  13       96.68       82.70     37.84 o 
  -2   4  13        4.91        6.97     12.98 o 
   0   4  13      421.59      398.82     35.49 o 
   2   4  13      984.99     1073.28     67.56 o 
   4   4  13     1194.04     1397.76    125.05 o 
   6   4  13       43.67       59.88     37.84 o 
   8   4  13      423.12      516.71     70.65 o 
  -5   5  13      596.19      611.42     44.31 o 
  -3   5  13      147.54      101.06     41.69 o 
  -1   5  13      324.79      297.35    118.51 o 
   1   5  13      342.26      311.97     31.02 o 
   3   5  13      312.90      240.76     38.98 o 
   5   5  13       69.10       66.29     34.92 o 
  -8   0  14     1262.57     1210.75    165.35 o 
  -6   0  14     3440.62     3684.77    112.20 o 
   0   0  14      382.39      322.31     37.84 o 
   2   0  14     4075.79     3959.13    360.91 o 
   4   0  14      367.07      250.00     38.14 o 
   6   0  14      453.65      516.05     72.62 o 
   8   0  14     1224.97     1253.67     87.13 o 
  -7   1  14        1.37        6.86     10.16 o 
  -5   1  14     1324.63     1394.51    178.88 o 
  -3   1  14     2086.21     2251.52    268.79 o 
  -1   1  14      171.86      163.12    140.83 o 
   1   1  14       58.74       36.23     35.55 o 
   3   1  14       88.75       59.00     41.43 o 
   5   1  14      311.85      254.93     43.39 o 
   7   1  14      377.36      314.11     48.77 o 
  -6   2  14        0.85        8.01     30.48 o 
  -4   2  14      185.49      128.75     78.93 o 
  -2   2  14        3.27        2.84     22.35 o 
   0   2  14        5.47       15.91     27.72 o 
   2   2  14      164.89      140.21     78.89 o 
   4   2  14     2111.48     2166.05    209.61 o 
   6   2  14       42.13       49.62     36.71 o 
  -5   3  14      202.20      146.63     61.00 o 
  -3   3  14       21.98       24.47     19.20 o 
  -1   3  14       20.87       20.02     42.53 o 
   1   3  14        1.27        5.87     16.84 o 
   3   3  14       10.06        9.85     22.76 o 
   5   3  14      103.89       51.68     45.95 o 
   0   4  14        0.08        6.38     16.35 o 
                                                 
